# Supplementary material for: Partial EC outputs by degraded cues are amplified in hippocampal CA3 circuits for retrieving stored patterns
Source: PLoS One. 2023 Apr 19;18(4):e0281458. doi: 10.1371/journal.pone.0281458 (PMC10115257; doi:10.1371/journal.pone.0281458)
Supplement: S1 Data — (XLSX) [file pone.0281458.s005.xlsx]

## Sheet: Fig1
	index	CtxA	CtxA_se	CtxC	CtxC_se
	180+30 sec	60.3579	3.86475	57.2378	6.19411	61.1111	72.2222	48.8889	63.3333	56.2341		72.2222	69.5223	55.5556	50	38.8889
	10+30 sec	54.3233	6.49195	11.9352	2.13055	32.5947	45.4446	45.6033	58.7448	69.704	73.8487	7.72386	17.4527	16.7464	8.26474	9.48832
					CtxA		CtxC
					180+30 sec	10+30 sec	180+30 sec	10+30 sec
	index	180+30 sec	10+30 sec		61.1111	32.5947	72.2222	7.72386
	CtxA	60.3579	54.3233		72.2222	45.4446	69.5223	17.4527
	CtxA_se	3.86475	6.49195		48.8889	45.6033	55.5556	16.7464
	CtxC	57.2378	11.9352		63.3333	58.7448	50	8.26474
	CtxC_se	6.19411	2.13055		56.2341	69.704	38.8889	9.48832
						73.8487
					60.3579	54.3233	57.2378	11.9352
					3.86475	6.49195	6.19411	2.13055

## Sheet: Fig2
		A0-4		A26-30
	A-	23.9017	1.63456			31.72	21.364	22.654	21.344	24.468	21.86
	A-A'	21.9769	0.840505	1.01457	0.0815653	24.296	22.646	20.346	18.314	23.664	20.748	23.824	1.294	1.032	1.026	0.648	1.224	0.864	1.014
	A-A	22.238	0.565103	22.5417	0.909423	21.476	24.314	23.164	19.634	22.468	21.664	22.946	21.38	23.486	27.026	20.346	21.464	20.326	23.764
	A-	0.132167	0.0890167	0.0943917	0.0889333	0.132167	0.0890167	0.0943917	0.0889333	0.10195	0.0910833									A-
	A-A'	0.101233	0.0943583	0.084775	0.0763083	0.101233	0.0943583	0.084775	0.0763083	0.0986	0.08645	0.0992667	0.1294	0.1014	0.0864	0.1224	0.0648	0.1026	0.1032	A-A'
	A-A	0.0894833	0.101308	0.0965167	0.0818083	0.0894833	0.101308	0.0965167	0.0818083	0.0936167	0.0902667	0.0956083	0.0890833	0.0990167	0.0846917	0.0894333	0.084775	0.112608	0.0978583	A-A
			length	velocity
	A0-4	A-	31.72	0.132167
	A0-4	A-	21.364	0.0890167
	A0-4	A-	22.654	0.0943917
	A0-4	A-	21.344	0.0889333
	A0-4	A-	24.468	0.10195
	A0-4	A-	21.86	0.0910833
	A0-4	A-
	A26-30	A-
	A26-30	A-
	A26-30	A-
	A26-30	A-
	A26-30	A-
	A26-30	A-
	A26-30	A-
	A0-4	A-A'	24.296	0.101233
	A0-4	A-A'	22.646	0.0943583
	A0-4	A-A'	20.346	0.084775
	A0-4	A-A'	18.314	0.0763083
	A0-4	A-A'	23.664	0.0986
	A0-4	A-A'	20.748	0.08645
	A0-4	A-A'	23.824	0.0992667
	A26-30	A-A'	1.294	0.1294
	A26-30	A-A'	1.032	0.1014
	A26-30	A-A'	1.026	0.0864
	A26-30	A-A'	0.648	0.1224
	A26-30	A-A'	1.224	0.0648
	A26-30	A-A'	0.864	0.1026
	A26-30	A-A'	1.014	0.1032
	A0-4	A-A	21.476	0.0894833
	A0-4	A-A	24.314	0.101308
	A0-4	A-A	23.164	0.0965167
	A0-4	A-A	19.634	0.0818083
	A0-4	A-A	22.468	0.0936167
	A0-4	A-A	21.664	0.0902667
	A0-4	A-A	22.946	0.0956083
	A26-30	A-A	21.38	0.0890833
	A26-30	A-A	23.486	0.0990167
	A26-30	A-A	27.026	0.0846917
	A26-30	A-A	20.346	0.0894333
	A26-30	A-A	21.464	0.084775
	A26-30	A-A	20.326	0.112608
	A26-30	A-A	23.764	0.0978583

## Sheet: Fig3
	CA3	AA	H1a	0.0394173
	CA3	AA	H1a	0.0422857
	CA3	AA	H1a	0.0389344
	CA3	AA	H1a	0.0422961
	CA3	AA	H1a	0.0367937
	CA3	AA	H1a	0.0281501
	CA3	AA	H1a	0.0358362
	CA3	AA	Arc	0.0368466
	CA3	AA	Arc	0.0457143
	CA3	AA	Arc	0.0348361
	CA3	AA	Arc	0.041289
	CA3	AA	Arc	0.0486202
	CA3	AA	Arc	0.0348525
	CA3	AA	Arc	0.0426621
	CA3	AA	H1a*Arc	0.0257069
	CA3	AA	H1a*Arc	0.0228571
	CA3	AA	H1a*Arc	0.0194672
	CA3	AA	H1a*Arc	0.0221551
	CA3	AA	H1a*Arc	0.021025
	CA3	AA	H1a*Arc	0.0147453
	CA3	AA	H1a*Arc	0.0136519
	CA3	AAp	H1a	0.0424597
	CA3	AAp	H1a	0.0477099
	CA3	AAp	H1a	0.0404896
	CA3	AAp	H1a	0.0446735
	CA3	AAp	H1a	0.0323625
	CA3	AAp	H1a	0.0376648
	CA3	AAp	H1a	0.0307329
	CA3	AAp	Arc	0.0329429
	CA3	AAp	Arc	0.0400763
	CA3	AAp	Arc	0.0338983
	CA3	AAp	Arc	0.0352234
	CA3	AAp	Arc	0.0420712
	CA3	AAp	Arc	0.0338983
	CA3	AAp	Arc	0.0449173
	CA3	AAp	H1a*Arc	0.0146413
	CA3	AAp	H1a*Arc	0.0219466
	CA3	AAp	H1a*Arc	0.0169492
	CA3	AAp	H1a*Arc	0.016323
	CA3	AAp	H1a*Arc	0.0118662
	CA3	AAp	H1a*Arc	0.0188324
	CA3	AAp	H1a*Arc	0.0141844
	CA3	AO	H1a	0.0385463
	CA3	AO	H1a	0.0344828
	CA3	AO	H1a	0.0444664
	CA3	AO	H1a	0.0404516
	CA3	AO	H1a	0.0300429
	CA3	AO	H1a	0.0303413
	CA3	AO	H1a
	CA3	AO	Arc	0.00330397
	CA3	AO	Arc	0.00328407
	CA3	AO	Arc	0.00197628
	CA3	AO	Arc	0.00188147
	CA3	AO	Arc	0.00572246
	CA3	AO	Arc	0.00505689
	CA3	AO	Arc
	CA3	AO	H1a*Arc	0.00220264
	CA3	AO	H1a*Arc	0.00246305
	CA3	AO	H1a*Arc	0.000988142
	CA3	AO	H1a*Arc	0.000940734
	CA3	AO	H1a*Arc	0.00429185
	CA3	AO	H1a*Arc	0.00252845
	CA3	AO	H1a*Arc
	LEC	AA	H1a	0.0478668
	LEC	AA	H1a	0.0784708
	LEC	AA	H1a	0.0679612
	LEC	AA	H1a	0.0559441
	LEC	AA	H1a	0.0759494
	LEC	AA	H1a	0.0650264
	LEC	AA	H1a	0.0524691
	LEC	AA	Arc	0.0468262
	LEC	AA	Arc	0.0784708
	LEC	AA	Arc	0.0660194
	LEC	AA	Arc	0.0573427
	LEC	AA	Arc	0.0886076
	LEC	AA	Arc	0.0896309
	LEC	AA	Arc	0.0524691
	LEC	AA	H1a*Arc	0.0156087
	LEC	AA	H1a*Arc	0.0301811
	LEC	AA	H1a*Arc	0.0291262
	LEC	AA	H1a*Arc	0.0195804
	LEC	AA	H1a*Arc	0.039783
	LEC	AA	H1a*Arc	0.0369069
	LEC	AA	H1a*Arc	0.0246914
	LEC	AAp	H1a	0.0646438
	LEC	AAp	H1a	0.0497159
	LEC	AAp	H1a	0.0522496
	LEC	AAp	H1a	0.0524691
	LEC	AAp	H1a	0.0496124
	LEC	AAp	H1a	0.0877193
	LEC	AAp	H1a	0.0290698
	LEC	AAp	Arc	0.0395778
	LEC	AAp	Arc	0.0411932
	LEC	AAp	Arc	0.0391872
	LEC	AAp	Arc	0.0360082
	LEC	AAp	Arc	0.0372093
	LEC	AAp	Arc	0.0233918
	LEC	AAp	Arc	0.0174419
	LEC	AAp	H1a*Arc	0.0118734
	LEC	AAp	H1a*Arc	0.00994318
	LEC	AAp	H1a*Arc	0.0130624
	LEC	AAp	H1a*Arc	0.0113169
	LEC	AAp	H1a*Arc	0.00775194
	LEC	AAp	H1a*Arc	0.0116959
	LEC	AAp	H1a*Arc	0.00726744
	LEC	AO	H1a	0.062701
	LEC	AO	H1a	0.0595238
	LEC	AO	H1a	0.0573427
	LEC	AO	H1a	0.0532319
	LEC	AO	H1a	0.0459559
	LEC	AO	H1a	0.0502283
	LEC	AO	H1a
	LEC	AO	Arc	0.00803859
	LEC	AO	Arc	0.0102041
	LEC	AO	Arc	0.00559441
	LEC	AO	Arc	0.00633714
	LEC	AO	Arc	0.00919118
	LEC	AO	Arc	0.00456621
	LEC	AO	Arc
	LEC	AO	H1a*Arc	0.00321543
	LEC	AO	H1a*Arc	0.00510204
	LEC	AO	H1a*Arc	0.0027972
	LEC	AO	H1a*Arc	0.00380228
	LEC	AO	H1a*Arc	0.00551471
	LEC	AO	H1a*Arc	0.0022831
	LEC	AO	H1a*Arc
	MEC	AA	H1a	0.0587189
	MEC	AA	H1a	0.048913
	MEC	AA	H1a	0.0662651
	MEC	AA	H1a	0.0448179
	MEC	AA	H1a	0.049505
	MEC	AA	H1a	0.0486224
	MEC	AA	H1a	0.0511811
	MEC	AA	Arc	0.0818505
	MEC	AA	Arc	0.0679348
	MEC	AA	Arc	0.0662651
	MEC	AA	Arc	0.047619
	MEC	AA	Arc	0.0627063
	MEC	AA	Arc	0.0632091
	MEC	AA	Arc	0.0472441
	MEC	AA	H1a*Arc	0.0231317
	MEC	AA	H1a*Arc	0.0217391
	MEC	AA	H1a*Arc	0.0281125
	MEC	AA	H1a*Arc	0.0168067
	MEC	AA	H1a*Arc	0.0247525
	MEC	AA	H1a*Arc	0.0307942
	MEC	AA	H1a*Arc	0.019685
	MEC	AAp	H1a	0.0644172
	MEC	AAp	H1a	0.0650406
	MEC	AAp	H1a	0.0574913
	MEC	AAp	H1a	0.0629371
	MEC	AAp	H1a	0.0411523
	MEC	AAp	H1a	0.0462963
	MEC	AAp	H1a	0.0380165
	MEC	AAp	Arc	0.0230061
	MEC	AAp	Arc	0.0406504
	MEC	AAp	Arc	0.0400697
	MEC	AAp	Arc	0.0405594
	MEC	AAp	Arc	0.0301783
	MEC	AAp	Arc	0.0246914
	MEC	AAp	Arc	0.0231405
	MEC	AAp	H1a*Arc	0.00766871
	MEC	AAp	H1a*Arc	0.0132114
	MEC	AAp	H1a*Arc	0.0139373
	MEC	AAp	H1a*Arc	0.0125874
	MEC	AAp	H1a*Arc	0.0109739
	MEC	AAp	H1a*Arc	0.00925926
	MEC	AAp	H1a*Arc	0.00991736
	MEC	AO	H1a	0.0561457
	MEC	AO	H1a	0.0616687
	MEC	AO	H1a	0.0747549
	MEC	AO	H1a	0.0557823
	MEC	AO	H1a	0.0744681
	MEC	AO	H1a	0.0480769
	MEC	AO	H1a
	MEC	AO	Arc	0.0060698
	MEC	AO	Arc	0.00967352
	MEC	AO	Arc	0.0183824
	MEC	AO	Arc	0.0122449
	MEC	AO	Arc	0.012766
	MEC	AO	Arc	0.00480769
	MEC	AO	Arc
	MEC	AO	H1a*Arc	0.00151745
	MEC	AO	H1a*Arc	0.00362757
	MEC	AO	H1a*Arc	0.00612745
	MEC	AO	H1a*Arc	0.00272109
	MEC	AO	H1a*Arc	0.00638298
	MEC	AO	H1a*Arc	0
	MEC	AO	H1a*Arc

## Sheet: Fig S2
		Arc						H1a
		CA3		MEC		LEC		CA3		MEC		LEC
	HC	0.122408	0.0343159	0.0952756	0.0141057	0.0901789	0.0191156	0.154271	0.0184287	0.0830601	0.0197396	0.0912583	0.0205959	0.141873	0.169672	0.0556796				0.110146	0.108603	0.0670783				0.100823	0.0530569	0.116657				0.155261	0.185684	0.121868				0.0919149	0.0453138	0.111952				0.0505208	0.106344	0.11691
	4 m	1	0.0621223	1	0.06111	1	0.0624005	0.077702	0.0129776	0.0637377	0.00928351	0.0351979	0.00659114	1.05132	0.990901	1.03615	0.770123	1.22975	0.921752	1.00317	1.05045	1.18886	1.09317	0.898491	0.765852	1.17609	0.918915	0.857317	0.828222	1.16113	1.05832	0.0328722	0.114148	0.0667019	0.0902996	0.107664	0.0545262	0.0905008	0.0398449	0.0607397	0.0405439	0.0908821	0.0599149	0.041356	0.0600593	0.0195268	0.022433	0.0447558	0.0230569
	4 m + 4 m	0.621786	0.0496599	0.520615	0.0283443	0.482087	0.0212058	0.0816755	0.017596	0.0448937	0.0105301	0.069336	0.0140634	0.717472	0.671132	0.545902	0.790025	0.494321	0.511865	0.401082	0.610571	0.520919	0.537494	0.552888	0.500736	0.537225	0.479697	0.39934	0.512634	0.445314	0.518312	0.0872418	0.0918079	0.149354	0.0926332	0.0360645	0.0329511	0.0557828	0.0318445	0.0931498	0.0299021	0.028836	0.0298469	0.0672989	0.0901383	0.114345	0.0856244	0.029752	0.0288576
	4 m + 12 m	0.294883	0.0351013	0.146568	0.013935	0.149689	0.00780742	0.0396762	0.00483113	0.0450076	0.0144026	0.0564029	0.0146656	0.214628	0.291148	0.264332	0.216212	0.44007	0.342909	0.13481	0.135881	0.0916578	0.158121	0.168084	0.190857	0.158019	0.13316	0.142733	0.127262	0.157791	0.17917	0.0469764	0.0597417	0.0385701	0.0338022	0.0300999	0.0288668	0.0449987	0.0377968	0.114731	0.0263899	0.0233772	0.0227525	0.0263936	0.0889658	0.107282	0.0637692	0.0263555	0.0256512
	4 m + 26 m	0.0888326	0.0161322	0.2066	0.0392328	0.133248	0.0162306	1	0.0648158	1	0.0714255	1	0.0462321	0.0829676	0.082468	0.0496275	0.0472465	0.1437	0.126986	0.117667	0.187527	0.356354	0.237375	0.247476	0.0932001	0.14629	0.185699	0.10181	0.115326	0.167266	0.0830982	1.0593	0.947627	1.22199	1.11166	0.825615	0.833816	0.908269	0.997615	1.20931	0.902391	1.20467	0.777741	1.14354	1.08559	1.04581	0.970844	0.838143	0.916064
		Arc	Arc	Arc	Arc	Arc	Arc	Arc	Arc	Arc	Arc	Arc	Arc	Arc	Arc	Arc	Arc	Arc	Arc	H1a	H1a	H1a	H1a	H1a	H1a	H1a	H1a	H1a	H1a	H1a	H1a	H1a	H1a	H1a	H1a	H1a	H1a
		CA3	CA3	CA3	CA3	CA3	CA3	MEC	MEC	MEC	MEC	MEC	MEC	LEC	LEC	LEC	LEC	LEC	LEC	CA3	CA3	CA3	CA3	CA3	CA3	MEC	MEC	MEC	MEC	MEC	MEC	LEC	LEC	LEC	LEC	LEC	LEC
	HC	0.141873	0.169672	0.0556796				0.110146	0.108603	0.0670783				0.100823	0.0530569	0.116657				0.155261	0.185684	0.121868				0.0919149	0.0453138	0.111952				0.0505208	0.106344	0.11691
	4 m	1.05132	0.990901	1.03615	0.770123	1.22975	0.921752	1.00317	1.05045	1.18886	1.09317	0.898491	0.765852	1.17609	0.918915	0.857317	0.828222	1.16113	1.05832	0.0328722	0.114148	0.0667019	0.0902996	0.107664	0.0545262	0.0905008	0.0398449	0.0607397	0.0405439	0.0908821	0.0599149	0.041356	0.0600593	0.0195268	0.022433	0.0447558	0.0230569
	4 m + 4 m	0.717472	0.671132	0.545902	0.790025	0.494321	0.511865	0.401082	0.610571	0.520919	0.537494	0.552888	0.500736	0.537225	0.479697	0.39934	0.512634	0.445314	0.518312	0.0872418	0.0918079	0.149354	0.0926332	0.0360645	0.0329511	0.0557828	0.0318445	0.0931498	0.0299021	0.028836	0.0298469	0.0672989	0.0901383	0.114345	0.0856244	0.029752	0.0288576
	4 m + 12 m	0.214628	0.291148	0.264332	0.216212	0.44007	0.342909	0.13481	0.135881	0.0916578	0.158121	0.168084	0.190857	0.158019	0.13316	0.142733	0.127262	0.157791	0.17917	0.0469764	0.0597417	0.0385701	0.0338022	0.0300999	0.0288668	0.0449987	0.0377968	0.114731	0.0263899	0.0233772	0.0227525	0.0263936	0.0889658	0.107282	0.0637692	0.0263555	0.0256512
	4 m + 26 m	0.0829676	0.082468	0.0496275	0.0472465	0.1437	0.126986	0.117667	0.187527	0.356354	0.237375	0.247476	0.0932001	0.14629	0.185699	0.10181	0.115326	0.167266	0.0830982	1.0593	0.947627	1.22199	1.11166	0.825615	0.833816	0.908269	0.997615	1.20931	0.902391	1.20467	0.777741	1.14354	1.08559	1.04581	0.970844	0.838143	0.916064
	Arc	CA3	HC	0.141873			0.141873	0.169672	0.0556796				0.110146	0.108603	0.0670783				0.100823	0.0530569	0.116657				0.155261	0.185684	0.121868				0.0919149	0.0453138	0.111952				0.0505208	0.106344	0.11691
	Arc	CA3	HC	0.169672			1.05132	0.990901	1.03615	0.770123	1.22975	0.921752	1.00317	1.05045	1.18886	1.09317	0.898491	0.765852	1.17609	0.918915	0.857317	0.828222	1.16113	1.05832	0.0328722	0.114148	0.0667019	0.0902996	0.107664	0.0545262	0.0905008	0.0398449	0.0607397	0.0405439	0.0908821	0.0599149	0.041356	0.0600593	0.0195268	0.022433	0.0447558	0.126422
	Arc	CA3	HC	0.0556796			0.717472	0.671132	0.545902	0.790025	0.494321	0.511865	0.401082	0.610571	0.520919	0.537494	0.552888	0.500736	0.537225	0.479697	0.39934	0.512634	0.445314	0.518312	0.0872418	0.0918079	0.149354	0.0926332	0.0360645	0.0329511	0.0557828	0.0318445	0.0931498	0.0299021	0.028836	0.0298469	0.0672989	0.0901383	0.114345	0.0856244	0.029752	0.158228
	Arc	CA3	HC				0.214628	0.291148	0.264332	0.216212	0.44007	0.342909	0.13481	0.135881	0.0916578	0.158121	0.168084	0.190857	0.158019	0.13316	0.142733	0.127262	0.157791	0.17917	0.0469764	0.0597417	0.0385701	0.0338022	0.0300999	0.0288668	0.0449987	0.0377968	0.114731	0.0263899	0.0233772	0.0227525	0.0263936	0.0889658	0.107282	0.0637692	0.0263555	0.140647
	Arc	CA3	HC				0.0829676	0.082468	0.0496275	0.0472465	0.1437	0.126986	0.117667	0.187527	0.356354	0.237375	0.247476	0.0932001	0.14629	0.185699	0.10181	0.115326	0.167266	0.0830982	1.0593	0.947627	1.22199	1.11166	0.825615	0.833816	0.908269	0.997615	1.20931	0.902391	1.20467	0.777741	1.14354	1.08559	1.04581	0.970844	0.838143	5.02283
	Arc	CA3	HC
	Arc	MEC	HC	0.110146					0.155261				0.141873	0.169672	0.0556796				0.110146	0.108603	0.0670783				0.100823	0.0530569	0.116657				0.155261	0.185684	0.121868				0.0919149	0.0453138	0.111952				0.0505208	0.106344	0.11691
	Arc	MEC	HC	0.108603					0.185684				1.05132	0.990901	1.03615	0.770123	1.22975	0.921752	1.00317	1.05045	1.18886	1.09317	0.898491	0.765852	1.17609	0.918915	0.857317	0.828222	1.16113	1.05832	0.0328722	0.114148	0.0667019	0.0902996	0.107664	0.0545262	0.0905008	0.0398449	0.0607397	0.0405439	0.0908821	0.0599149	0.041356	0.0600593	0.0195268	0.022433	0.0447558	0.0230569
	Arc	MEC	HC	0.0670783					0.121868				0.717472	0.671132	0.545902	0.790025	0.494321	0.511865	0.401082	0.610571	0.520919	0.537494	0.552888	0.500736	0.537225	0.479697	0.39934	0.512634	0.445314	0.518312	0.0872418	0.0918079	0.149354	0.0926332	0.0360645	0.0329511	0.0557828	0.0318445	0.0931498	0.0299021	0.028836	0.0298469	0.0672989	0.0901383	0.114345	0.0856244	0.029752	0.0288576
	Arc	MEC	HC										0.214628	0.291148	0.264332	0.216212	0.44007	0.342909	0.13481	0.135881	0.0916578	0.158121	0.168084	0.190857	0.158019	0.13316	0.142733	0.127262	0.157791	0.17917	0.0469764	0.0597417	0.0385701	0.0338022	0.0300999	0.0288668	0.0449987	0.0377968	0.114731	0.0263899	0.0233772	0.0227525	0.0263936	0.0889658	0.107282	0.0637692	0.0263555	0.0256512
	Arc	MEC	HC										0.0829676	0.082468	0.0496275	0.0472465	0.1437	0.126986	0.117667	0.187527	0.356354	0.237375	0.247476	0.0932001	0.14629	0.185699	0.10181	0.115326	0.167266	0.0830982	1.0593	0.947627	1.22199	1.11166	0.825615	0.833816	0.908269	0.997615	1.20931	0.902391	1.20467	0.777741	1.14354	1.08559	1.04581	0.970844	0.838143	0.916064
	Arc	MEC	HC
	Arc	LEC	HC	0.100823					0.0919149
	Arc	LEC	HC	0.0530569					0.0453138
	Arc	LEC	HC	0.116657					0.111952
	Arc	LEC	HC
	Arc	LEC	HC
	Arc	LEC	HC
	Arc	CA3	4 m	1.05132					0.0505208
	Arc	CA3	4 m	0.990901					0.106344
	Arc	CA3	4 m	1.03615					0.11691
	Arc	CA3	4 m	0.770123
	Arc	CA3	4 m	1.22975
	Arc	CA3	4 m	0.921752
	Arc	MEC	4 m	1.00317					0.0328722
	Arc	MEC	4 m	1.05045					0.114148
	Arc	MEC	4 m	1.18886					0.0667019
	Arc	MEC	4 m	1.09317					0.0902996
	Arc	MEC	4 m	0.898491					0.107664
	Arc	MEC	4 m	0.765852					0.0545262
	Arc	LEC	4 m	1.17609					0.0905008
	Arc	LEC	4 m	0.918915					0.0398449
	Arc	LEC	4 m	0.857317					0.0607397
	Arc	LEC	4 m	0.828222					0.0405439
	Arc	LEC	4 m	1.16113					0.0908821
	Arc	LEC	4 m	1.05832					0.0599149
	Arc	CA3	4 m + 4 m	0.717472					0.041356
	Arc	CA3	4 m + 4 m	0.671132					0.0600593
	Arc	CA3	4 m + 4 m	0.545902					0.0195268
	Arc	CA3	4 m + 4 m	0.790025					0.022433
	Arc	CA3	4 m + 4 m	0.494321					0.0447558
	Arc	CA3	4 m + 4 m	0.511865					0.0230569
	Arc	MEC	4 m + 4 m	0.401082					0.0872418
	Arc	MEC	4 m + 4 m	0.610571					0.0918079
	Arc	MEC	4 m + 4 m	0.520919					0.149354
	Arc	MEC	4 m + 4 m	0.537494					0.0926332
	Arc	MEC	4 m + 4 m	0.552888					0.0360645
	Arc	MEC	4 m + 4 m	0.500736					0.0329511
	Arc	LEC	4 m + 4 m	0.537225					0.0557828
	Arc	LEC	4 m + 4 m	0.479697					0.0318445
	Arc	LEC	4 m + 4 m	0.39934					0.0931498
	Arc	LEC	4 m + 4 m	0.512634					0.0299021
	Arc	LEC	4 m + 4 m	0.445314					0.028836
	Arc	LEC	4 m + 4 m	0.518312					0.0298469
	Arc	CA3	4 m + 12 m	0.214628					0.0672989
	Arc	CA3	4 m + 12 m	0.291148					0.0901383
	Arc	CA3	4 m + 12 m	0.264332					0.114345
	Arc	CA3	4 m + 12 m	0.216212					0.0856244
	Arc	CA3	4 m + 12 m	0.44007					0.029752
	Arc	CA3	4 m + 12 m	0.342909					0.0288576
	Arc	MEC	4 m + 12 m	0.13481					0.0469764
	Arc	MEC	4 m + 12 m	0.135881					0.0597417
	Arc	MEC	4 m + 12 m	0.0916578					0.0385701
	Arc	MEC	4 m + 12 m	0.158121					0.0338022
	Arc	MEC	4 m + 12 m	0.168084					0.0300999
	Arc	MEC	4 m + 12 m	0.190857					0.0288668
	Arc	LEC	4 m + 12 m	0.158019					0.0449987
	Arc	LEC	4 m + 12 m	0.13316					0.0377968
	Arc	LEC	4 m + 12 m	0.142733					0.114731
	Arc	LEC	4 m + 12 m	0.127262					0.0263899
	Arc	LEC	4 m + 12 m	0.157791					0.0233772
	Arc	LEC	4 m + 12 m	0.17917					0.0227525
	Arc	CA3	4 m + 26 m	0.0829676					0.0263936
	Arc	CA3	4 m + 26 m	0.082468					0.0889658
	Arc	CA3	4 m + 26 m	0.0496275					0.107282
	Arc	CA3	4 m + 26 m	0.0472465					0.0637692
	Arc	CA3	4 m + 26 m	0.1437					0.0263555
	Arc	CA3	4 m + 26 m	0.126986					0.0256512
	Arc	MEC	4 m + 26 m	0.117667					1.0593
	Arc	MEC	4 m + 26 m	0.187527					0.947627
	Arc	MEC	4 m + 26 m	0.356354					1.22199
	Arc	MEC	4 m + 26 m	0.237375					1.11166
	Arc	MEC	4 m + 26 m	0.247476					0.825615
	Arc	MEC	4 m + 26 m	0.0932001					0.833816
	Arc	LEC	4 m + 26 m	0.14629					0.908269
	Arc	LEC	4 m + 26 m	0.185699					0.997615
	Arc	LEC	4 m + 26 m	0.10181					1.20931
	Arc	LEC	4 m + 26 m	0.115326					0.902391
	Arc	LEC	4 m + 26 m	0.167266					1.20467
	Arc	LEC	4 m + 26 m	0.0830982					0.777741
	H1a	CA3	HC	0.155261					1.14354
	H1a	CA3	HC	0.185684					1.08559
	H1a	CA3	HC	0.121868					1.04581
	H1a	CA3	HC						0.970844
	H1a	CA3	HC						0.838143
	H1a	CA3	HC						0.916064
	H1a	MEC	HC	0.0919149
	H1a	MEC	HC	0.0453138
	H1a	MEC	HC	0.111952
	H1a	MEC	HC
	H1a	MEC	HC
	H1a	MEC	HC
	H1a	LEC	HC	0.0505208
	H1a	LEC	HC	0.106344
	H1a	LEC	HC	0.11691
	H1a	LEC	HC
	H1a	LEC	HC
	H1a	LEC	HC
	H1a	CA3	4 m	0.0328722
	H1a	CA3	4 m	0.114148
	H1a	CA3	4 m	0.0667019
	H1a	CA3	4 m	0.0902996
	H1a	CA3	4 m	0.107664
	H1a	CA3	4 m	0.0545262
	H1a	MEC	4 m	0.0905008
	H1a	MEC	4 m	0.0398449
	H1a	MEC	4 m	0.0607397
	H1a	MEC	4 m	0.0405439
	H1a	MEC	4 m	0.0908821
	H1a	MEC	4 m	0.0599149
	H1a	LEC	4 m	0.041356
	H1a	LEC	4 m	0.0600593
	H1a	LEC	4 m	0.0195268
	H1a	LEC	4 m	0.022433
	H1a	LEC	4 m	0.0447558
	H1a	LEC	4 m	0.0230569
	H1a	CA3	4 m + 4 m	0.0872418
	H1a	CA3	4 m + 4 m	0.0918079
	H1a	CA3	4 m + 4 m	0.149354
	H1a	CA3	4 m + 4 m	0.0926332
	H1a	CA3	4 m + 4 m	0.0360645
	H1a	CA3	4 m + 4 m	0.0329511
	H1a	MEC	4 m + 4 m	0.0557828
	H1a	MEC	4 m + 4 m	0.0318445
	H1a	MEC	4 m + 4 m	0.0931498
	H1a	MEC	4 m + 4 m	0.0299021
	H1a	MEC	4 m + 4 m	0.028836
	H1a	MEC	4 m + 4 m	0.0298469
	H1a	LEC	4 m + 4 m	0.0672989
	H1a	LEC	4 m + 4 m	0.0901383
	H1a	LEC	4 m + 4 m	0.114345
	H1a	LEC	4 m + 4 m	0.0856244
	H1a	LEC	4 m + 4 m	0.029752
	H1a	LEC	4 m + 4 m	0.0288576
	H1a	CA3	4 m + 12 m	0.0469764
	H1a	CA3	4 m + 12 m	0.0597417
	H1a	CA3	4 m + 12 m	0.0385701
	H1a	CA3	4 m + 12 m	0.0338022
	H1a	CA3	4 m + 12 m	0.0300999
	H1a	CA3	4 m + 12 m	0.0288668
	H1a	MEC	4 m + 12 m	0.0449987
	H1a	MEC	4 m + 12 m	0.0377968
	H1a	MEC	4 m + 12 m	0.114731
	H1a	MEC	4 m + 12 m	0.0263899
	H1a	MEC	4 m + 12 m	0.0233772
	H1a	MEC	4 m + 12 m	0.0227525
	H1a	LEC	4 m + 12 m	0.0263936
	H1a	LEC	4 m + 12 m	0.0889658
	H1a	LEC	4 m + 12 m	0.107282	1.04581
	H1a	LEC	4 m + 12 m	0.0637692	0.970844
	H1a	LEC	4 m + 12 m	0.0263555	0.838143
	H1a	LEC	4 m + 12 m	0.0256512	0.916064
	H1a	CA3	4 m + 26 m	1.0593
	H1a	CA3	4 m + 26 m	0.947627
	H1a	CA3	4 m + 26 m	1.22199
	H1a	CA3	4 m + 26 m	1.11166
	H1a	CA3	4 m + 26 m	0.825615
	H1a	CA3	4 m + 26 m	0.833816
	H1a	MEC	4 m + 26 m	0.908269
	H1a	MEC	4 m + 26 m	0.997615
	H1a	MEC	4 m + 26 m	1.20931
	H1a	MEC	4 m + 26 m	0.902391
	H1a	MEC	4 m + 26 m	1.20467
	H1a	MEC	4 m + 26 m	0.777741
	H1a	LEC	4 m + 26 m	1.14354
	H1a	LEC	4 m + 26 m	1.08559
	H1a	LEC	4 m + 26 m	1.04581
	H1a	LEC	4 m + 26 m	0.970844
	H1a	LEC	4 m + 26 m	0.838143
	H1a	LEC	4 m + 26 m	0.916064

## Sheet: Fig4 and more
	context AA	A:H1a	B:Arc																								context AA	length_px			length_m			speed
	CA3	A	B	Overlap	total cells(N)	H1a only	Arc only	A∪B	Negative	ov/A	ov/H	ov/sum	H1a% (similarity A)	Arc% (Similarity B)	ov% (H1a∩Arc)	Arc/H1a ratio	p(A)*p(B)	diff (AB)	least	Sim.index	Jaccard	overlap coefficient	Overlap distance	P(E1|E2)	P(E2|E1)		CA3	E1	E2		E1	E2		E1	E2
	#1	46	43	30	1167	16	13	59	1108	0.652174	0.697674	0.0257069	0.0394173	0.0368466	0.0257069	0.934783	0.00145239	0.0242545	0.0368466	0.685269	0.508475	0.674157	0.325843	0.697674	0.652174		#1	107.38	106.9		21.476	21.38		0.0894833	0.0890833
	#2	37	40	20	875	17	20	57	818	0.540541	0.5	0.0228571	0.0422857	0.0457143	0.0228571	1.08108	0.00193306	0.0209241	0.0422857	0.518531	0.350877	0.519481	0.480519	0.5	0.540541		#2	121.57	117.43		24.314	23.486		0.101308	0.0978583
	#3	38	34	19	976	19	15	53	923	0.5	0.558824	0.0194672	0.0389344	0.0348361	0.0194672	0.894737	0.00135632	0.0181109	0.0348361	0.540951	0.358491	0.527778	0.472222	0.558824	0.5		#3	115.82	135.13		23.164	27.026		0.0965167	0.112608
	#4	42	41	22	993	20	19	61	932	0.52381	0.536585	0.0221551	0.0422961	0.041289	0.0221551	0.97619	0.00174636	0.0204087	0.041289	0.516119	0.360656	0.53012	0.46988	0.536585	0.52381		#4	98.17	101.73		19.634	20.346		0.0818083	0.084775
	#5	28	37	16	761	12	21	49	712	0.571429	0.432432	0.021025	0.0367937	0.0486202	0.021025	1.32143	0.00178892	0.019236	0.0367937	0.549526	0.326531	0.492308	0.507692	0.432432	0.571429		#5	112.34	107.32		22.468	21.464		0.0936167	0.0894333
	#6	21	26	11	746	10	15	36	710	0.52381	0.423077	0.0147453	0.0281501	0.0348525	0.0147453	1.2381	0.000981104	0.0137642	0.0281501	0.506614	0.305556	0.468085	0.531915	0.423077	0.52381		#6	108.32	101.63		21.664	20.326		0.0902667	0.0846917
	#7	21	25	8	586	13	17	38	548	0.380952	0.32	0.0136519	0.0358362	0.0426621	0.0136519	1.19048	0.00152885	0.012123	0.0358362	0.353366	0.210526	0.347826	0.652174	0.32	0.380952		#7	114.73	118.82		22.946	23.764		0.0956083	0.0990167
		33.2857	35.1429	18	872	15.2857	17.1429	50.4286	821.571	0.527531	0.495513	0.0199441	0.0376734	0.0406887	0.0199441	1.09097	0.001541	0.0184031	0.0365768	0.524339	0.345873	0.508536	0.491464	0.495513	0.527531			111.19	112.709		22.238	22.5417		0.0926583	0.0939238
		2.05649	1.93649	2.49583	96.2817	0.912871	1.65202	1.70783	60.1046	0.0337227	0.0432044	0.00128193	0.000904619	0.00242372	0.00128193	0.0400735	0.000132783	0.00126727	0.00177654	0.0404057	0.0380079	0.0371613	0.0371613	0.0432044	0.0337227			2.82552	4.54711		0.565103	0.909423		0.0023546	0.00378926
													3.76734	4.06887	1.99441		0.1541	1.84031	3.65768
	context AA'												0.0904619	0.242372	0.128193		0.0132783	0.126727	0.177654								context AA'
	CA3	A	B	Overlap	total cells(N)	H1a only	Arc only	A∪B	Negative	ov/A	ov/H	ov/sum	H1a% (similarity A)	Arc% (Similarity B)	ov% (H1a∩Arc)	Arc/H1a ratio	p(A)*p(B)	diff (AB)	least	Sim.index	Jaccard	overlap coefficient		P(E1|E2)	P(E2|E1)		CA3	E1	E2		E1	E2
	#1	58	45	20	1366	38	25	83	1283	0.344828	0.444444	0.0146413	0.0424597	0.0329429	0.0146413	0.775862	0.00139875	0.0132425	0.0329429	0.41981	0.240964	0.38835	0.61165	0.444444	0.344828		#1	121.48	6.47		24.296	1.294		0.101233	0.1294
	#2	50	42	23	1048	27	19	69	979	0.46	0.547619	0.0219466	0.0477099	0.0400763	0.0219466	0.84	0.00191204	0.0200345	0.0400763	0.524955	0.333333	0.5	0.5	0.547619	0.46		#2	113.23	5.16		22.646	1.032		0.0943583	0.1032
	#3	43	36	18	1062	25	18	61	1001	0.418605	0.5	0.0169492	0.0404896	0.0338983	0.0169492	0.837209	0.00137253	0.0155766	0.0338983	0.478901	0.295082	0.455696	0.544304	0.5	0.418605		#3	101.73	5.13		20.346	1.026		0.084775	0.1026
	#4	52	41	19	1164	33	22	74	1090	0.365385	0.463415	0.016323	0.0446735	0.0352234	0.016323	0.788462	0.00157355	0.0147495	0.0352234	0.438323	0.256757	0.408602	0.591398	0.463415	0.365385		#4	91.57	3.24		18.314	0.648		0.0763083	0.0648
	#5	30	39	11	927	19	28	58	869	0.366667	0.282051	0.0118662	0.0323625	0.0420712	0.0118662	1.3	0.00136153	0.0105047	0.0323625	0.338851	0.189655	0.318841	0.681159	0.282051	0.366667		#5	118.32	6.12		23.664	1.224		0.0986	0.1224
	#6	20	18	10	531	10	8	28	503	0.5	0.555556	0.0188324	0.0376648	0.0338983	0.0188324	0.9	0.00127677	0.0175556	0.0338983	0.53816	0.357143	0.526316	0.473684	0.555556	0.5		#6	103.74	4.32		20.748	0.864		0.08645	0.0864
	#7	13	19	6	423	7	13	26	397	0.461538	0.315789	0.0141844	0.0307329	0.0449173	0.0141844	1.46154	0.00138044	0.012804	0.0307329	0.436215	0.230769	0.375	0.625	0.315789	0.461538		#7	119.12	5.07		23.824	1.014		0.0992667	0.1014
		38	34.2857	15.2857	931.571	22.7143	19	57	874.571	0.416717	0.444125	0.0163919	0.0394418	0.0375754	0.0163919	0.986153	0.00146794	0.0149239	0.0341621	0.453602	0.271958	0.424686	0.575314	0.444125	0.416717			109.884	5.07286		21.9769	1.01457		0.0915702	0.101457
		3.09233	1.87083	1.08012	73.3712	2.95452	1.58114	4.60751	69.2091	0.0260722	0.0227247	0.0015713	0.00154922	0.00158426	0.0015713	0.0165052	0.000124228	0.00146016	0.00158426	0.0233464	0.0206692	0.0249774	0.0249774	0.0227247	0.0260722			4.20253	0.407826		0.840505	0.0815653		0.00350211	0.00815653
													3.94418	3.75754	1.63919		0.146794	1.49239	3.41621
	context AO (4 min + HC 26 min)												0.154922	0.158426	0.15713		0.0124228	0.146016	0.158426								context AO	length
	CA3	A	B	Overlap	total cells(N)	H1a only	Arc only	A∪B	Negative	ov/A	ov/H	ov/sum	H1a% (similarity A)	Arc% (Similarity B)	ov% (H1a∩Arc)	Arc/H1a ratio	p(A)*p(B)	diff (AB)	least	Sim.index	Jaccard	overlap coefficient		P(H1a|Arc)			CA3	E1	E2		E1	E2		E1	E2
	#1	35	3	2	908	33	1	36	872	0.0571429	0.666667	0.00220264	0.0385463	0.00330396	0.00220264	0.0857143	0.000127355	0.00207529	0.00330396	0.653303	0.0555556	0.105263	0.894737	0.0512821			#1	158.6	0		31.72	0		0.132167	0
	#2	42	4	3	1218	39	1	43	1175	0.0714286	0.75	0.00246305	0.0344828	0.00328407	0.00246305	0.0952381	0.000113244	0.00234981	0.00328407	0.741071	0.0697674	0.130435	0.869565	0.0491803			#2	106.82	0		21.364	0		0.0890167	0
	#3	45	2	1	1012	44	1	46	966	0.0222222	0.5	0.000988142	0.0444664	0.00197628	0.000988142	0.0444444	8.78783e-05	0.000900264	0.00197628	0.476732	0.0217391	0.0425532	0.957447	0.04			#3	113.27	0		22.654	0		0.0943917	0
	#4	43	2	1	1063	42	1	44	1019	0.0232558	0.5	0.000940734	0.0404516	0.00188147	0.000940734	0.0465116	7.61083e-05	0.000864625	0.00188147	0.478922	0.0227273	0.0444444	0.955556	0.047619			#4	106.72	0		21.344	0		0.0889333	0
	#5	21	4	3	699	18	1	22	677	0.142857	0.75	0.00429185	0.0300429	0.00572246	0.00429185	0.190476	0.000171919	0.00411993	0.00572246	0.742257	0.136364	0.24	0.76				#5	122.34	0		24.468	0		0.10195	0
	#6	24	4	2	791	22	2	26	765	0.0833333	0.5	0.00252845	0.0303413	0.00505689	0.00252845	0.166667	0.000153433	0.00237501	0.00505689	0.484355	0.0769231	0.142857	0.857143				#6	109.3	0		21.86	0		0.0910833	0
		35	3.16667	2	948.5	33	1.16667	36.1667	912.333	0.0667067	0.611111	0.00223581	0.0363885	0.00353752	0.00223581	0.104842	0.000121656	0.00211415	0.00353752	0.596107	0.063846	0.117592	0.882408	0.0470204				119.508	0		23.9017	0		0.0995903	0
		2.17466	0.478714	0.478714	64.5502	2.39792	0	2.17466	63.4232	0.0123447	0.0625	0.000398704	0.00207469	0.000394579	0.000398704	0.0131413	1.1677e-05	0.000388104	0.000394579	0.065811	0.0120275	0.0220729	0.0220729	0.0024575				8.1728	0		1.63456	0		0.00681067	0
													3.63885	0.353752	0.223581		0.0121656	0.211415	0.353752
													0.207469	0.0394579	0.0398704		0.0011677	0.0388104	0.0394579
	context AA	A:H1a	B:Arc
	LEC	A	B	Overlap	total cells(N)	H1a only	Arc only	A∪B	Negative	ov/A	ov/H	ov/sum	H1a% (similarity A)	Arc% (Similarity B)	ov% (H1a∩Arc)	Arc/H1a ratio	p(A)*p(B)	diff (AB)	least	Sim.index	Jaccard	overlap coefficient	Overlap distance	P(E1|E2)	P(E2|E1)
	#1	46	45	15	961	31	30	76	885	0.326087	0.333333	0.0156087	0.0478668	0.0468262	0.0156087	0.978261	0.00224142	0.0133673	0.0468262	0.299818	0.197368	0.32967	0.67033	0.333333	0.326087
	#2	39	39	15	497	24	24	63	434	0.384615	0.384615	0.0301811	0.0784708	0.0784708	0.0301811	1	0.00615767	0.0240234	0.0784708	0.332214	0.238095	0.384615	0.615385	0.384615	0.384615
	#3	35	34	15	515	20	19	54	461	0.428571	0.441176	0.0291262	0.0679612	0.0660194	0.0291262	0.971429	0.00448676	0.0246395	0.0660194	0.400429	0.277778	0.434783	0.565217	0.441176	0.428571
	#4	40	41	14	715	26	27	67	648	0.35	0.341463	0.0195804	0.0559441	0.0573427	0.0195804	1.025	0.00320798	0.0163724	0.0559441	0.31046	0.208955	0.345679	0.654321	0.341463	0.35
	#5	42	49	22	553	20	27	69	484	0.52381	0.44898	0.039783	0.0759494	0.0886076	0.039783	1.16667	0.00672969	0.0330533	0.0759494	0.477513	0.318841	0.483516	0.516484	0.44898	0.52381
	#6	37	51	21	569	16	30	67	502	0.567568	0.411765	0.0369069	0.0650264	0.0896309	0.0369069	1.37838	0.00582837	0.0310785	0.0650264	0.524992	0.313433	0.477273	0.522727	0.411765	0.567568
	#7	17	17	8	324	9	9	26	298	0.470588	0.470588	0.0246914	0.0524691	0.0524691	0.0246914	1	0.00275301	0.0219383	0.0524691	0.441272	0.307692	0.470588	0.529412	0.470588	0.470588
		36.5714	39.4286	15.7143	590.571	20.8571	23.7143	60.2857	530.286	0.435891	0.40456	0.0279825	0.063384	0.068481	0.0279825	1.07425	0.00448641	0.0234961	0.0629579	0.3981	0.266023	0.418018	0.581982	0.40456	0.435891
		3.52445	4.3417	1.76897	75.6092	2.69416	2.84282	6.24009	70.8199	0.033943	0.0202236	0.00330791	0.00443047	0.00656039	0.00330791	0.0565418	0.000677975	0.00270002	0.00447884	0.0330795	0.0193108	0.0243974	0.0243974	0.0247193	0.0222693
													6.3384	6.8481	2.79825		0.448641	2.34961	6.29579
	context AA'												0.443047	0.656039	0.330791		0.0677975	0.270002	0.447884
	LEC	A	B	Overlap	total cells(N)	H1a only	Arc only	A∪B	Negative	ov/A	ov/H	ov/sum	H1a% (similarity A)	Arc% (Similarity B)	ov% (H1a∩Arc)	Arc/H1a ratio	p(A)*p(B)	diff (AB)	least	Sim.index	Jaccard	overlap coefficient		P(E1|E2)	P(E2|E1)
	#1	49	30	9	758	40	21	70	688	0.183673	0.3	0.0118734	0.0646438	0.0395778	0.0118734	0.612245	0.00255846	0.00931489	0.0395778	0.251622	0.128571	0.227848	0.772152	0.3	0.183673
	#2	35	29	7	704	28	22	57	647	0.2	0.241379	0.00994318	0.0497159	0.0411932	0.00994318	0.828571	0.00204796	0.00789523	0.0411932	0.201691	0.122807	0.21875	0.78125	0.241379	0.2
	#3	36	27	9	689	27	18	54	635	0.25	0.333333	0.0130624	0.0522496	0.0391872	0.0130624	0.75	0.00204752	0.0110149	0.0391872	0.29658	0.166667	0.285714	0.714286	0.333333	0.25
	#4	51	35	11	972	40	24	75	897	0.215686	0.314286	0.0113169	0.0524691	0.0360082	0.0113169	0.686275	0.00188932	0.00942755	0.0360082	0.276315	0.146667	0.255814	0.744186	0.314286	0.215686
	#5	32	24	5	645	27	19	51	594	0.15625	0.208333	0.00775194	0.0496124	0.0372093	0.00775194	0.75	0.00184604	0.0059059	0.0372093	0.167007	0.0980392	0.178571	0.821429	0.208333	0.15625
	#6	15	4	2	171	13	2	17	154	0.133333	0.5	0.0116959	0.0877193	0.0233918	0.0116959	0.266667	0.00205191	0.00964399	0.0233918	0.451923	0.117647	0.210526	0.789474	0.5	0.133333
	#7	20	12	5	688	15	7	27	661	0.25	0.416667	0.00726744	0.0290698	0.0174419	0.00726744	0.6	0.000507031	0.00676041	0.0174419	0.399202	0.185185	0.3125	0.6875	0.416667	0.25
		34	23	6.85714	661	27.1429	16.1429	50.1429	610.857	0.19842	0.330571	0.0104159	0.0550686	0.0334299	0.0104159	0.641965	0.00184975	0.00856612	0.0334299	0.292048	0.13794	0.241389	0.758611	0.330571	0.19842
		4.2106	1.70171	0.816497	65.4489	3.61421	1.25	5.04975	61.1451	0.0141525	0.0198354	0.000647312	0.00335015	0.0010851	0.000647312	0.0460382	0.000145747	0.000637674	0.0010851	0.0204672	0.0099004	0.0151144	0.0151144	0.0198354	0.0141525
													5.50686	3.34299	1.04159		0.184975	0.856612	3.34299
	context AO (4 min + HC 26 min)												0.335015	0.10851	0.0647312		0.0145747	0.0637674	0.10851
	LEC	A	B	Overlap	total cells(N)	H1a only	Arc only	A∪B	Negative	ov/A	ov/H	ov/sum	H1a% (similarity A)	Arc% (Similarity B)	ov% (H1a∩Arc)	Arc/H1a ratio	p(A)*p(B)	diff (AB)	least	Sim.index	Jaccard	overlap coefficient		P(H1a|Arc)
	#1	39	5	2	622	37	3	42	580	0.0512821	0.4	0.00321543	0.062701	0.00803859	0.00321543	0.128205	0.000504027	0.00271141	0.00803859	0.359863	0.047619	0.0909091	0.909091	0.0512821
	#2	35	6	3	588	32	3	38	550	0.0857143	0.5	0.00510204	0.0595238	0.0102041	0.00510204	0.171429	0.000607386	0.00449466	0.0102041	0.468354	0.0789474	0.146341	0.853659	0.0491803
	#3	41	4	2	715	39	2	43	672	0.0487805	0.5	0.0027972	0.0573427	0.00559441	0.0027972	0.097561	0.000320798	0.0024764	0.00559441	0.469585	0.0465116	0.0888889	0.911111	0.04
	#4	42	5	3	789	39	2	44	745	0.0714286	0.6	0.00380228	0.0532319	0.00633714	0.00380228	0.119048	0.000337338	0.00346494	0.00633714	0.57751	0.0681818	0.12766	0.87234	0.047619
	#5	25	5	3	544	22	2	27	517	0.12	0.6	0.00551471	0.0459559	0.00919118	0.00551471	0.2	0.000422389	0.00509232	0.00919118	0.580732	0.111111	0.2	0.8
	#6	22	2	1	438	21	1	23	415	0.0454545	0.5	0.00228311	0.0502283	0.00456621	0.00228311	0.0909091	0.000229353	0.00205375	0.00456621	0.473558	0.0434783	0.0833333	0.916667
		34	4.5	2.33333	616	31.6667	2.16667	36.1667	579.833	0.0704433	0.516667	0.00378579	0.0548306	0.00732193	0.00378579	0.134525	0.000403548	0.00338225	0.00732193	0.488267	0.0659749	0.122855	0.877145	0.0470204
		1.54785	0.408248	0.288675	45.575	1.65202	0.288675	1.31498	44.4473	0.00875457	0.0408248	0.00050188	0.00198804	0.0010238	0.00050188	0.0155141	6.88254e-05	0.000454465	0.0010238	0.0444278	0.00796227	0.0141277	0.0141277	0.0024575
													5.48306	0.732193	0.378579		0.0403548	0.338225	0.732193
													0.198804	0.10238	0.050188		0.00688254	0.0454465	0.10238
	context AA	A:H1a	B:Arc
	MEC	A	B	Overlap	total cells(N)	H1a only	Arc only	A∪B	Negative	ov/A	ov/H	ov/sum	H1a% (similarity A)	Arc% (Similarity B)	ov% (H1a∩Arc)	Arc/H1a ratio	p(A)*p(B)	diff (AB)	least	Sim.index	Jaccard	overlap coefficient	Overlap distance	P(E1|E2)	P(E2|E1)
	#1	33	46	13	562	20	33	66	496	0.393939	0.282609	0.0231317	0.0587189	0.0818505	0.0231317	1.39394	0.00480617	0.0183255	0.0587189	0.339911	0.19697	0.329114	0.670886	0.282609	0.393939
	#2	18	25	8	368	10	17	35	333	0.444444	0.32	0.0217391	0.048913	0.0679348	0.0217391	1.38889	0.0033229	0.0184162	0.048913	0.403952	0.228571	0.372093	0.627907	0.32	0.444444
	#3	33	33	14	498	19	19	52	446	0.424242	0.424242	0.0281124	0.0662651	0.0662651	0.0281124	1	0.00439106	0.0237214	0.0662651	0.383382	0.269231	0.424242	0.575758	0.424242	0.424242															0.0448179
	#4	32	34	12	714	20	22	54	660	0.375	0.352941	0.0168067	0.0448179	0.047619	0.0168067	1.0625	0.00213419	0.0146725	0.0448179	0.34375	0.222222	0.363636	0.636364	0.352941	0.375															1.0625
	#5	30	38	15	606	15	23	53	553	0.5	0.394737	0.0247525	0.049505	0.0627063	0.0247525	1.26667	0.00310427	0.0216482	0.049505	0.466549	0.283019	0.441176	0.558824	0.394737	0.5
	#6	30	39	19	617	11	20	50	567	0.633333	0.487179	0.0307942	0.0486224	0.0632091	0.0307942	1.3	0.00307337	0.0277208	0.0486224	0.608593	0.38	0.550725	0.449275	0.487179	0.633333
	#7	13	12	5	254	8	7	20	234	0.384615	0.416667	0.019685	0.0511811	0.0472441	0.019685	0.923077	0.002418	0.017267	0.0472441	0.385201	0.25	0.4	0.6	0.416667	0.384615
																																								0.0168067
		27	32.4286	12.2857	517	14.7143	20.1429	47.1429	469.857	0.450796	0.382625	0.0235745	0.0525748	0.0624041	0.0235745	1.19072	0.00332142	0.0202531	0.0520123	0.418763	0.26143	0.41157	0.58843	0.382625	0.450796
		4.04145	5.52914	1.31498	59.8582	2.42813	3.5678	6.38194	67.9244	0.0154672	0.0300833	0.00232522	0.00483946	0.00702902	0.00232522	0.104755	0.000597902	0.00186251	0.00483946	0.0155617	0.0149731	0.0196599	0.0196599	0.0300833	0.0154672															4.48179
													5.25748	6.24041	2.35745		0.332142	2.02531	5.20123																					106.25
	context AA'												0.483946	0.702902	0.232522		0.0597902	0.186251	0.483946																					1.68067
	MEC	A	B	Overlap	total cells(N)	H1a only	Arc only	A∪B	Negative	ov/A	ov/H	ov/sum	H1a% (similarity A)	Arc% (Similarity B)	ov% (H1a∩Arc)	Arc/H1a ratio	p(A)*p(B)	diff (AB)	least	Sim.index	Jaccard	overlap coefficient		P(E1|E2)	P(E2|E1)
	#1	42	15	5	652	37	10	52	600	0.119048	0.333333	0.00766871	0.0644172	0.0230061	0.00766871	0.357143	0.00148199	0.00618672	0.0230061	0.287432	0.0961538	0.175439	0.824561	0.333333	0.119048															0.357143	0.625	0.69697	0.644444
	#2	64	40	13	984	51	27	91	893	0.203125	0.325	0.0132114	0.0650407	0.0406504	0.0132114	0.625	0.00264393	0.0105675	0.0406504	0.278043	0.142857	0.25	0.75	0.325	0.203125
	#3	33	23	8	574	25	15	48	526	0.242424	0.347826	0.0139373	0.0574913	0.0400697	0.0139373	0.69697	0.00230366	0.0116336	0.0400697	0.308045	0.166667	0.285714	0.714286	0.347826	0.242424
	#4	45	29	9	715	36	20	65	650	0.2	0.310345	0.0125874	0.0629371	0.0405594	0.0125874	0.644444	0.00255269	0.0100347	0.0405594	0.264025	0.138462	0.243243	0.756757	0.310345	0.2
	#5	30	22	8	729	22	14	44	685	0.266667	0.363636	0.0109739	0.0411523	0.0301783	0.0109739	0.733333	0.00124191	0.00973203	0.0301783	0.336325	0.181818	0.307692	0.692308	0.363636	0.266667
	#6	15	8	3	324	12	5	20	304	0.2	0.375	0.00925926	0.0462963	0.0246914	0.00925926	0.533333	0.00114312	0.00811614	0.0246914	0.34466	0.15	0.26087	0.73913	0.375	0.2
	#7	23	14	6	605	17	8	31	574	0.26087	0.428571	0.00991736	0.0380165	0.0231405	0.00991736	0.608696	0.000879721	0.00903763	0.0231405	0.405989	0.193548	0.324324	0.675676	0.428571	0.26087
		36	21.5714	7.42857	654.714	28.5714	14.1429	50.1429	604.571	0.213162	0.354816	0.0110793	0.0536216	0.0317565	0.0110793	0.599846	0.00174957	0.00932976	0.0317565	0.317788	0.152787	0.263897	0.736103	0.354816	0.213162
		6.5192	5.26585	1.65202	89.0481	5.32877	3.62859	9.70395	79.4432	0.0258997	0.00783768	0.00142118	0.00171769	0.00435696	0.00142118	0.0761151	0.000264487	0.00118712	0.00435696	0.00923679	0.0146664	0.0230229	0.0230229	0.00783768	0.0258997
													5.36216	3.17565	1.10793		0.174957	0.932976	3.17565
	context AO (4 min + HC 26 min)												0.171769	0.435696	0.142118		0.0264487	0.118712	0.435696
	MEC	A	B	Overlap	total cells(N)	H1a only	Arc only	A∪B	Negative	ov/A	ov/H	ov/sum	H1a% (similarity A)	Arc% (Similarity B)	ov% (H1a∩Arc)	Arc/H1a ratio	p(A)*p(B)	diff (AB)	least	Sim.index	Jaccard	overlap coefficient		P(H1a|Arc)
	#1	37	4	1	659	36	3	40	619	0.027027	0.25	0.00151745	0.0561457	0.0060698	0.00151745	0.108108	0.000340793	0.00117666	0.0060698	0.205386	0.025	0.0487805	0.95122	0.0512821																0.108108	0.156863	0.245902	0.219512
	#2	51	8	3	827	48	5	56	771	0.0588235	0.375	0.00362757	0.0616687	0.00967352	0.00362757	0.156863	0.000596553	0.00303102	0.00967352	0.333924	0.0535714	0.101695	0.898305	0.0491803
	#3	61	15	5	816	56	10	71	745	0.0819672	0.333333	0.00612745	0.0747549	0.0183824	0.00612745	0.245902	0.00137417	0.00475328	0.0183824	0.27947	0.0704225	0.131579	0.868421	0.04
	#4	41	9	2	735	39	7	48	687	0.0487805	0.222222	0.00272109	0.0557823	0.0122449	0.00272109	0.219512	0.000683049	0.00203804	0.0122449	0.176273	0.0416667	0.08	0.92	0.047619
	#5	35	6	3	470	32	3	38	432	0.0857143	0.5	0.00638298	0.0744681	0.012766	0.00638298	0.171429	0.000950656	0.00543232	0.012766	0.45977	0.0789474	0.146341	0.853659	0.047619
	#6	20	2	0	416	20	2	22	394	0	0	0	0.0480769	0.00480769	0	0.1	0.000231139	0.000231139	0.00480769	0.0505051	0	0	1
		40.8333	7.33333	2.33333	653.833	38.5	5	45.8333	608	0.0503854	0.280093	0.00339609	0.0618161	0.0106574	0.00339609	0.166969	0.00069606	0.00277708	0.0106574	0.250888	0.0449347	0.0847326	0.915267	0.0470204
		5.37742	2.27303	0.853913	39.2096	4.53459	1.49304	6.6128	33.7577	0.0114022	0.0355797	0.000977112	0.00443188	0.00259343	0.000977112	0.0310659	0.000220805	0.00076781	0.00259343	0.0357441	0.00958503	0.0174728	0.0174728	0.0024575
													6.18161	1.06574	0.339609		0.069606	0.277708	1.06574
													0.443188	0.259343	0.0977112
	context AO (4 min)
	CA3	A	B	Overlap	total cells(N)	H1a only	Arc only	A∪B	Negative	ov/A	ov/H	ov/sum	H1a% (similarity A)	Arc% (Similarity B)	Arc/H1a ratio	ov% (H1a∩Arc)	p(A)*p(B)	diff (AB)	least	Sim.index	Jaccard	overlap coefficient		P(H1a|Arc)
	#1	1	35	1	836	0	34	35	801	1	0.0285714	0.00119617	0.00119617	0.041866	0.00119617	35	5.0079e-05	0.00114609	0.00119617	1	0.0285714	0.0555556	0.944444	0.0512821
	#2	4	38	1	963	3	37	41	922	0.25	0.0263158	0.00103842	0.00415369	0.03946	0.00103842	9.5	0.000163905	0.000874517	0.00415369	0.219189	0.0243902	0.047619	0.952381	0.0491803
	#3	2	34	0	824	2	34	36	788	0	0	0	0.00242718	0.0412621	0	17	0.000100151	0.000100151	0.00242718	0.043038	0	0	1	0.04
	#4	3	28	1	913	2	27	30	883	0.333333	0.0357143	0.00109529	0.00328587	0.0306681	0.00109529	9.33333	0.000100772	0.000994519	0.00328587	0.312241	0.0333333	0.0645161	0.935484	0.047619
	#5	4	50	0	1021	4	50	54	967	0	0	0	0.00391773	0.0489716	0	12.5	0.000191857	0.000191857	0.00391773	0.0514933	0	0	1
	#6	2	37	1	1008	1	36	38	970	0.5	0.027027	0.000992063	0.00198413	0.0367063	0.000992063	18.5	7.28301e-05	0.000919233	0.00198413	0.480947	0.0263158	0.0512821	0.948718
		2.66667	37	0.666667	927.5	2	36.3333	39	888.5	0.347222	0.0196048	0.000720325	0.00282746	0.0398224	0.000720325	16.9722	0.000113266	0.000704395	0.00282746	0.351152	0.0187685	0.0364955	0.963505	0.0470204
		0.494413	2.96648	0.210819	34.5338	0.57735	3.08401	3.34664	32.5133	0.152778	0.00634754	0.000229477	0.000472237	0.00247386	0.000229477	3.92226	2.21334e-05	0.000180939	0.000472237	0.146231	0.00605891	0.0117681	0.0117681	0.00245749
													0.282746	3.98224			0.12229	0.00545174
													0.0472237	0.247386
	context AO (4 min)
	LEC	A	B	Overlap	total cells(N)	H1a only	Arc only	A∪B	Negative	ov/A	ov/H	ov/sum	H1a% (similarity A)	Arc% (Similarity B)	ov% (H1a∩Arc)	Arc/H1a ratio	p(A)*p(B)	diff (AB)	least	Sim.index	Jaccard	overlap coefficient		P(H1a|Arc)
	#1	2	57	1	882	1	56	58	824	0.5	0.0175439	0.00113379	0.00226757	0.0646259	0.00113379	28.5	0.000146544	0.000987243	0.00226757	0.465455	0.0172414	0.0338983	0.966102	0.0512821
	#2	3	46	1	911	2	45	48	863	0.333333	0.0217391	0.00109769	0.00329308	0.050494	0.00109769	15.3333	0.000166281	0.000931414	0.00329308	0.297881	0.0208333	0.0408163	0.959184	0.0491803
	#3	1	44	0	934	1	44	45	889	0	0	0	0.00107066	0.0471092	0	44	5.04381e-05	5.04381e-05	0.00107066	0.0494382	0	0	1	0.04
	#4	1	37	1	813	0	36	37	776	1	0.027027	0.00123001	0.00123001	0.0455105	0.00123001	37	5.59784e-05	0.00117403	0.00123001	1	0.027027	0.0526316	0.947368	0.047619
	#5	2	52	2	815	0	50	52	763	1	0.0384615	0.00245399	0.00245399	0.0638037	0.00245399	26	0.000156573	0.00229741	0.00245399	1	0.0384615	0.0740741	0.925926
	#6	1	46	0	791	1	46	47	744	0	0	0	0.00126422	0.0581542	0	46	7.35199e-05	7.35199e-05	0.00126422	0.061745	0	0	1
		1.66667	47	0.833333	857.667	0.833333	46.1667	47.8333	809.833	0.472222	0.0174619	0.000985914	0.00192992	0.0549496	0.000985914	32.8056	0.000108222	0.000919011	0.00192992	0.479086	0.0172605	0.03357	0.96643	0.0470204
		0.333333	2.80476	0.307318	24.1684	0.307318	2.71314	2.86841	23.7815	0.184675	0.0062199	0.000373864	0.000361396	0.00342888	0.000373864	4.78586	2.19468e-05	0.000338581	0.000361396	0.176493	0.00620076	0.0119867	0.0119867	0.00245749
													0.192992	5.49496	0.0985914		0.0108222	0.0919011	0.192992
													0.0361396	0.342888	0.0373864		0.00219468	0.0338581	0.0361396
	context AO (4 min)
	MEC	A	B	Overlap	total cells(N)	H1a only	Arc only	A∪B	Negative	ov/A	ov/H	ov/sum	H1a% (similarity A)	Arc% (Similarity B)	ov% (H1a∩Arc)	Arc/H1a ratio	p(A)*p(B)	diff (AB)	least	Sim.index	Jaccard	overlap coefficient		P(H1a|Arc)
	#1	4	37	1	715	3	36	40	675	0.25	0.027027	0.0013986	0.00559441	0.0517483	0.0013986	9.25	0.000289501	0.0011091	0.00559441	0.209071	0.025	0.0487805	0.95122	0.0512821																0.108108	0.156863	0.245902	0.219512
	#2	2	44	0	812	2	44	46	766	0	0	0	0.00246305	0.0541872	0	22	0.000133466	0.000133466	0.00246305	0.0572917	0	0	1	0.0491803
	#3	3	49	1	799	2	48	51	748	0.333333	0.0204082	0.00125156	0.00375469	0.0613267	0.00125156	16.3333	0.000230263	0.0010213	0.00375469	0.289778	0.0196078	0.0384615	0.961538	0.04
	#4	2	45	1	798	1	44	46	752	0.5	0.0222222	0.00125313	0.00250627	0.056391	0.00125313	22.5	0.000141331	0.0011118	0.00250627	0.47012	0.0217391	0.0425532	0.957447	0.047619
	#5	4	33	0	712	4	33	37	675	0	0	0	0.00561798	0.0463483	0	8.25	0.000260384	0.000260384	0.00561798	0.0486009	0	0	1	0.047619
	#6	3	32	2	810	1	30	33	777	0.666667	0.0625	0.00246914	0.0037037	0.0395062	0.00246914	10.6667	0.000146319	0.00232282	0.0037037	0.652956	0.0606061	0.114286	0.885714
		3	40	0.833333	774.333	2.16667	39.1667	42.1667	732.167	0.291667	0.0220262	0.00106207	0.00394002	0.0515846	0.00106207	14.8333	0.000200211	0.000993145	0.00394002	0.287969	0.0211588	0.0406802	0.95932	0.0471401
		0.365148	2.8519	0.307318	19.3781	0.477261	2.92594	2.72539	18.5606	0.109185	0.0093739	0.000383905	0.00057387	0.00315233	0.000383905	2.60937	2.78823e-05	0.000320017	0.00057387	0.097148	0.00907189	0.0171285	0.0171285	0.00190733
													0.394002	5.15846
													0.057387	0.315233
	context AO (4 min+4 min)	H1a	Arc										5.7387	31.5233	0		0	0	0
	CA3	A	B	Overlap	total cells(N)	H1a only	Arc only	A∪B	Negative	ov/A	ov/H	ov/sum	H1a% (similarity A)	Arc% (Similarity B)	ov% (H1a∩Arc)	Arc/H1a ratio	p(A)*p(B)	diff (AB)	least	Sim.index	Jaccard	overlap coefficient		P(H1a|Arc)
	#1	1	9	0	315	1	9	10	305	0	0	0	0.0031746	0.0285714	0	9	9.07029e-05	9.07029e-05	0.0031746	0.0294118	0	0	1	0.0512821
	#2	3	24	0	898	3	24	27	871	0	0	0	0.00334076	0.0267261	0	8	8.92853e-05	8.92853e-05	0.00334076	0.02746	0	0	1	0.0491803
	#3	2	8	0	368	2	8	10	358	0	0	0	0.00543478	0.0217391	0	4	0.000118147	0.000118147	0.00543478	0.0222222	0	0	1	0.04
	#4	3	28	0	890	3	28	31	859	0	0	0	0.00337079	0.0314607	0	9.33333	0.000106047	0.000106047	0.00337079	0.0324826	0	0	1	0.047619
	#5	1	15	0	762	1	15	16	746	0	0	0	0.00131234	0.019685	0	15	2.58334e-05	2.58334e-05	0.00131234	0.0200803	0	0	1
	#6	1	17	1	834	0	16	17	817	1	0.0588235	0.00119904	0.00119904	0.0203837	0.00119904	17	2.44409e-05	0.0011746	0.00119904	1	0.0588235	0.111111	0.888889
		1.83333	16.8333	0.166667	677.833	1.66667	16.6667	18.5	659.333	0.166667	0.00980392	0.00019984	0.00297205	0.024761	0.00019984	10.3889	7.57429e-05	0.000267436	0.00297205	0.188609	0.00980392	0.0185185	0.981481	0.0470204
		0.478714	5.12144	0	159.868	0.478714	5.12144	5.54527	154.407	0	0	0	0.000536587	0.0020424	0	1.22758	6.84815e-06	6.84815e-06	0.000536587	0.00215477	0	0	0	0.0024575
																	0.12229	0.00545174
	context AO (4 min+4 min)
	LEC	A	B	Overlap	total cells(N)	H1a only	Arc only	A∪B	Negative	ov/A	ov/H	ov/sum	H1a% (similarity A)	Arc% (Similarity B)	ov% (H1a∩Arc)	Arc/H1a ratio	p(A)*p(B)	diff (AB)	least	Sim.index	Jaccard	overlap coefficient		P(H1a|Arc)
	#1	1	8	0	271	1	8	9	262	0	0	0	0.00369004	0.0295203	0	8	0.000108931	0.000108931	0.00369004	0.0304183	0	0	1	0.0512821
	#2	3	16	0	607	3	16	19	588	0	0	0	0.00494234	0.0263591	0	5.33333	0.000130276	0.000130276	0.00494234	0.0270728	0	0	1	0.0491803
	#3	2	7	0	319	2	7	9	310	0	0	0	0.00626959	0.0219436	0	3.5	0.000137577	0.000137577	0.00626959	0.0224359	0	0	1	0.04
	#4	2	12	0	426	2	12	14	412	0	0	0	0.00469484	0.028169	0	6	0.000132249	0.000132249	0.00469484	0.0289855	0	0	1	0.047619
	#5	1	15	1	613	0	14	15	598	0	0.0666667	0.00163132	0.00163132	0.0244698	0.00163132	15	3.99181e-05	0.0015914	0.00163132	1	0.0666667	0.125	0.875
	#6	1	18	0	632	1	18	19	613	0	0	0	0.00158228	0.028481	0	18	4.50649e-05	4.50649e-05	0.00158228	0.029316	0	0	1
		1.66667	12.6667	0.166667	478	1.5	12.5	14.1667	463.833	0	0.0111111	0.000271887	0.00380173	0.0264905	0.000271887	9.30556	9.90027e-05	0.000357584	0.00380173	0.189705	0.0111111	0.0208333	0.979167	0.0470204
		0.408248	2.05649	0	74.4954	0.408248	2.05649	2.39357	72.1318	0	0	0	0.000531011	0.00165047	0	0.928896	6.30068e-06	6.30068e-06	0.000531011	0.00173817	0	0	0	0.0024575
													0.380173	2.64905	0.0271887		0.00990027	0.0357584	0.380173
													0.0531011	0.165047	0		0.000630068	0.000630068	0.0531011
	context AO (4 min+4 min)
	MEC	A	B	Overlap	total cells(N)	H1a only	Arc only	A∪B	Negative	ov/A	ov/H	ov/sum	H1a% (similarity A)	Arc% (Similarity B)	ov% (H1a∩Arc)	Arc/H1a ratio	p(A)*p(B)	diff (AB)	least	Sim.index	Jaccard	overlap coefficient		P(H1a|Arc)
	#1	2	12	0	580	2	12	14	566	0	0	0	0.00344828	0.0206897	0	6	7.13436e-05	7.13436e-05	0.00344828	0.0211268	0	0	1	0.0512821																0.108108	0.156863	0.245902	0.219512
	#2	1	16	0	508	1	16	17	491	0	0	0	0.0019685	0.0314961	0	16	6.20001e-05	6.20001e-05	0.0019685	0.0325203	0	0	1	0.0491803
	#3	3	14	0	521	3	14	17	504	0	0	0	0.00575816	0.0268714	0	4.66667	0.00015473	0.00015473	0.00575816	0.0276134	0	0	1	0.04
	#4	1	15	0	541	1	15	16	525	0	0	0	0.00184843	0.0277264	0	15	5.12503e-05	5.12503e-05	0.00184843	0.0285171	0	0	1	0.047619
	#5	1	16	0	561	1	16	17	544		0	0	0.00178253	0.0285205	0	16	5.08387e-05	5.08387e-05	0.00178253	0.0293578	0	0	1
	#6	1	14	1	542	0	13	14	528		0.0714286	0.00184502	0.00184502	0.0258303	0.00184502	14	4.76573e-05	0.00179736	0.00184502	1	0.0714286	0.133333	0.866667
		1.5	14.5	0.166667	542.167	1.33333	14.3333	15.8333	526.333	0	0.0119048	0.000307503	0.00277515	0.0268557	0.000307503	11.9444	7.297e-05	0.000364587	0.00277515	0.189856	0.0119048	0.0222222	0.977778	0.0470204
		0.478714	0.853913	0	15.7083	0.478714	0.853913	0.707107	16.4038	0	0	0	0.000909975	0.00223997	0	2.95452	2.36584e-05	2.36584e-05	0.000909975	0.00236038	0	0	0	0.0024575
													0.277515	2.68557
													0.0909975	0.223997
	context AO (4 min+12 min)												0	0	0		0	0	0
	CA3	A	B	Overlap	total cells(N)	H1a only	Arc only	A∪B	Negative	ov/A	ov/H	ov/sum	H1a% (similarity A)	Arc% (Similarity B)	ov% (H1a∩Arc)	Arc/H1a ratio	p(A)*p(B)	diff (AB)	least	Sim.index	Jaccard	overlap coefficient		P(H1a|Arc)
	#1	2	10	0	1170	2	10	12	1158	0	0	0	0.0017094	0.00854701	0	5	1.46103e-05	1.46103e-05	0.0017094	0.00862069	0	0	1	0.0512821
	#2	3	16	0	1380	3	16	19	1361	0	0	0	0.00217391	0.0115942	0	5.33333	2.52048e-05	2.52048e-05	0.00217391	0.0117302	0	0	1	0.0491803
	#3	2	15	0	1425	2	15	17	1408	0	0	0	0.00140351	0.0105263	0	7.5	1.47738e-05	1.47738e-05	0.00140351	0.0106383	0	0	1	0.04
	#4	1	7	0	813	1	7	8	805	0	0	0	0.00123001	0.00861009	0	7	1.05905e-05	1.05905e-05	0.00123001	0.00868486	0	0	1	0.047619
	#5	1	16	1	913	0	15	16	897		0.0625	0.00109529	0.00109529	0.0175246	0.00109529	16	1.91946e-05	0.0010761	0.00109529	1	0.0625	0.117647	0.882353
	#6	1	13	0	952	1	13	14	938		0	0	0.00105042	0.0136555	0	13	1.4344e-05	1.4344e-05	0.00105042	0.0138445	0	0	1
		1.66667	12.8333	0.166667	1108.83	1.5	12.6667	14.3333	1094.5	0	0.0104167	0.000182548	0.00144376	0.011743	0.000182548	8.97222	1.6453e-05	0.000192603	0.00144376	0.175586	0.0104167	0.0196078	0.980392	0.0470204
		0.333333	1.49257	0.166667	104.515	0.428174	1.42984	1.60555	103.384	0	0.0104167	0.000182548	0.000175798	0.00139782	0.000182548	1.83203	2.07479e-06	0.00017671	0.000175798	0.164885	0.0104167	0.0196078	0.0196078	0.00245749
													0.144376	1.1743			0.12229	0.00545174
													0.0175798	0.139782
	context AO (4 min+12 min)
	LEC	A	B	Overlap	total cells(N)	H1a only	Arc only	A∪B	Negative	ov/A	ov/H	ov/sum	H1a% (similarity A)	Arc% (Similarity B)	ov% (H1a∩Arc)	Arc/H1a ratio	p(A)*p(B)	diff (AB)	least	Sim.index	Jaccard	overlap coefficient		P(H1a|Arc)
	#1	1	6	0	691	1	6	7	684	0	0	0	0.00144718	0.00868307	0	6	1.25659e-05	1.25659e-05	0.00144718	0.00875912	0	0	1	0.0512821
	#2	2	3	0	410	2	3	5	405	0	0	0	0.00487805	0.00731707	0	1.5	3.5693e-05	3.5693e-05	0.00487805	0.00737101	0	0	1	0.0491803
	#3	3	4	0	510	3	4	7	503	0	0	0	0.00588235	0.00784314	0	1.33333	4.61361e-05	4.61361e-05	0.00588235	0.00790514	0	0	1	0.04
	#4	2	4	0	572	2	4	6	566	0	0	0	0.0034965	0.00699301	0	2	2.44511e-05	2.44511e-05	0.0034965	0.00704225	0	0	1	0.047619
	#5	1	6	0	692	1	6	7	685	0	0	0	0.00144509	0.00867052	0	6	1.25297e-05	1.25297e-05	0.00144509	0.00874636	0	0	1
	#6	1	7	1	711	0	6	7	704	1	0.142857	0.00140647	0.00140647	0.00984529	0.00140647	7	1.38471e-05	0.00139262	0.00140647	1	0.142857	0.25	0.75
		1.66667	5	0.166667	597.667	1.5	4.83333	6.5	591.167	0.166667	0.0238095	0.000234412	0.00309261	0.00822535	0.000234412	3.97222	2.42038e-05	0.000254	0.00309261	0.173304	0.0238095	0.0416667	0.958333	0.0470204
		0.333333	0.632456	0.166667	49.6714	0.428174	0.542627	0.341565	49.4027	0.166667	0.0238095	0.000234412	0.000804123	0.000429015	0.000234412	1.07015	5.75058e-06	0.000227788	0.000804123	0.165339	0.0238095	0.0416667	0.0416667	0.00245749
													0.309261	0.822535	0.0234412		0.00242038	0.0254	0.309261
													0.0804123	0.0429015	0.0234412		0.000575058	0.0227788	0.0804123
	context AO (4 min+12 min)
	MEC	A	B	Overlap	total cells(N)	H1a only	Arc only	A∪B	Negative	ov/A	ov/H	ov/sum	H1a% (similarity A)	Arc% (Similarity B)	ov% (H1a∩Arc)	Arc/H1a ratio	p(A)*p(B)	diff (AB)	least	Sim.index	Jaccard	overlap coefficient		P(H1a|Arc)
	#1	2	5	0	719	2	5	7	712	0	0	0	0.00278164	0.0069541	0	2.5	1.93438e-05	1.93438e-05	0.00278164	0.0070028	0	0	1	0.0512821																0.108108	0.156863	0.245902	0.219512
	#2	1	3	0	428	1	3	4	424	0	0	0	0.00233645	0.00700935	0	3	1.6377e-05	1.6377e-05	0.00233645	0.00705882	0	0	1	0.0491803
	#3	3	2	0	423	3	2	5	418	0	0	0	0.0070922	0.00472813	0	0.666667	3.35329e-05	3.35329e-05	0.00472813	0.00714286	0	0	1	0.04
	#4	1	5	0	613	1	5	6	607	0	0	0	0.00163132	0.00815661	0	5	1.3306e-05	1.3306e-05	0.00163132	0.00822368	0	0	1	0.047619
	#5	1	6	0	692	1	6	7	685		0	0	0.00144509	0.00867052	0	6	1.25297e-05	1.25297e-05	0.00144509	0.00874636	0	0	1
	#6	1	7	1	711	0	6	7	704		0.142857	0.00140647	0.00140647	0.00984529	0.00140647	7	1.38471e-05	0.00139262	0.00140647	1	0.142857	0.25	0.75
		1.5	4.66667	0.166667	597.667	1.33333	4.5	6	591.667	0	0.0238095	0.000234412	0.00278219	0.00756067	0.000234412	4.02778	1.81561e-05	0.000247952	0.00238818	0.173029	0.0238095	0.0416667	0.958333	0.0470204
		0.341565	0.760117	0.166667	56.5672	0.421637	0.67082	0.516398	56.0706	0	0.0238095	0.000234412	0.000890315	0.000718831	0.000234412	0.972222	3.23918e-06	0.000228955	0.000518295	0.165394	0.0238095	0.0416667	0.0416667	0.00245749
	HC
	CA3	A	B	Overlap	total cells(N)	H1a only	Arc only	A∪B	Negative	ov/A	ov/H	ov/sum	H1a% (similarity A)	Arc% (Similarity B)	ov% (H1a∩Arc)	Arc/H1a ratio	p(A)*p(B)	diff (AB)	least	Sim.index	Jaccard	overlap coefficient		P(H1a|Arc)
	#1	3	3		531								0.00564972	0.00564972
	#2	4	4		592								0.00675676	0.00675676
	#3	2	1		451								0.00443459	0.00221729
		3	2.66667		524.667								0.00561369	0.00487459
		0.57735	0.881917		40.8262								0.000670594	0.00136654
													0.561369	0.487459
													0.0670594	0.136654
	MEC	A	B	Overlap	total cells(N)	H1a only	Arc only	A∪B	Negative	ov/A	ov/H	ov/sum	H1a% (similarity A)	Arc% (Similarity B)	ov% (H1a∩Arc)	Arc/H1a ratio	p(A)*p(B)	diff (AB)	least	Sim.index	Jaccard	overlap coefficient		P(H1a|Arc)
	#1	2	2		352								0.00568182	0.00568182
	#2	1	2		357								0.00280112	0.00560224
	#3	2	1		289								0.00692042	0.00346021
		1.66667	1.66667		332.667								0.00513445	0.00491476
		0.333333	0.333333		21.881								0.00122023	0.000727637
													0.513445	0.491476
													0.122023	0.0727637
	LEC	A	B	Overlap	total cells(N)	H1a only	Arc only	A∪B	Negative	ov/A	ov/H	ov/sum	H1a% (similarity A)	Arc% (Similarity B)	ov% (H1a∩Arc)	Arc/H1a ratio	p(A)*p(B)	diff (AB)	least	Sim.index	Jaccard	overlap coefficient		P(H1a|Arc)
	#1	1	2		361								0.00277008	0.00554017
	#2	2	1		343								0.0058309	0.00291545
	#3	2	2		312								0.00641026	0.00641026
		1.66667	1.66667		338.667								0.00500375	0.00495529
		0.333333	0.333333		14.3101								0.00112929	0.00105039
													0.500375	0.495529
													0.112929	0.105039

## Sheet: Fig4 and more (2)
	context AA	A:H1a	B:Arc																								context AA	length_px			length_m			speed
	CA3	A	B	Overlap	total cells(N)	H1a only	Arc only	A∪B	Negative	ov/A	ov/H	ov/sum	H1a% (similarity A)	Arc% (Similarity B)	ov% (H1a∩Arc)	Arc/H1a ratio	p(A)*p(B)	diff (AB)	least	Sim.index	Jaccard	overlap coefficient	Overlap distance	P(E1|E2)	P(E2|E1)		CA3	E1	E2		E1	E2		E1	E2
	#1	46	43	30	1167	16	13	59	1108	0.652174	0.697674	0.0257069	0.0394173	0.0368466	0.0257069	0.934783	0.00145239	0.0242545	0.0368466	0.685269	0.508475	0.674157	0.325843	0.697674	0.652174		#1	107.38	106.9		21.476	21.38		0.0894833	0.0890833		length_m	E1	21.476	24.314	23.164	19.634	22.468	21.664	22.946
	#2	37	40	20	875	17	20	57	818	0.540541	0.5	0.0228571	0.0422857	0.0457143	0.0228571	1.08108	0.00193306	0.0209241	0.0422857	0.51853	0.350877	0.519481	0.480519	0.5	0.540541		#2	121.57	117.43		24.314	23.486		0.101308	0.0978583			E2	21.38	23.486	27.026	20.346	21.464	20.326	23.764
	#3	38	34	19	976	19	15	53	923	0.5	0.558824	0.0194672	0.0389344	0.0348361	0.0194672	0.894737	0.00135632	0.0181109	0.0348361	0.540951	0.358491	0.527778	0.472222	0.558824	0.5		#3	115.82	135.13		23.164	27.026		0.0965167	0.112608
	#4	42	41	22	993	20	19	61	932	0.52381	0.536585	0.0221551	0.0422961	0.041289	0.0221551	0.97619	0.00174636	0.0204087	0.041289	0.516119	0.360656	0.53012	0.46988	0.536585	0.52381		#4	98.17	101.73		19.634	20.346		0.0818083	0.084775		speed	E1	0.0894833	0.101308	0.0965167	0.0818083	0.0936167	0.0902667	0.0956083
	#5	28	37	16	761	12	21	49	712	0.571429	0.432432	0.021025	0.0367937	0.0486202	0.021025	1.32143	0.00178892	0.019236	0.0367937	0.549526	0.326531	0.492308	0.507692	0.432432	0.571429		#5	112.34	107.32		22.468	21.464		0.0936167	0.0894333			E2	0.0890833	0.0978583	0.112608	0.084775	0.0894333	0.0846917	0.0990167
	#6	21	26	11	746	10	15	36	710	0.52381	0.423077	0.0147453	0.0281501	0.0348525	0.0147453	1.2381	0.000981104	0.0137642	0.0281501	0.506614	0.305556	0.468085	0.531915	0.423077	0.52381		#6	108.32	101.63		21.664	20.326		0.0902667	0.0846917
	#7	21	25	8	586	13	17	38	548	0.380952	0.32	0.0136519	0.0358362	0.0426621	0.0136519	1.19048	0.00152885	0.012123	0.0358362	0.353366	0.210526	0.347826	0.652174	0.32	0.380952		#7	114.73	118.82		22.946	23.764		0.0956083	0.0990167
		33.2857	35.1429	18	872	15.2857	17.1429	50.4286	821.571	0.527531	0.495513	0.0199441	0.0376734	0.0406887	0.0199441	1.09097	0.001541	0.0184031	0.0365768	0.524339	0.345873	0.508536	0.491464	0.495513	0.527531			111.19	112.709		22.238	22.5417		0.0926583	0.0939238
		2.05649	1.93649	2.49583	96.2817	0.912871	1.65202	1.70783	60.1046	0.0337227	0.0432044	0.00128193	0.000904619	0.00242372	0.00128193	0.0400735	0.000132783	0.00126727	0.00177654	0.0404057	0.0380079	0.0371613	0.0371613	0.0432044	0.0337227			2.82552	4.54711		0.565103	0.909423		0.0023546	0.00378926
													3.76734	4.06887	1.99441		0.1541	1.84031	3.65768
	context AA'												0.0904619	0.242372	0.128193		0.0132783	0.126727	0.177654								context AA'
	CA3	A	B	Overlap	total cells(N)	H1a only	Arc only	A∪B	Negative	ov/A	ov/H	ov/sum	H1a% (similarity A)	Arc% (Similarity B)	ov% (H1a∩Arc)	Arc/H1a ratio	p(A)*p(B)	diff (AB)	least	Sim.index	Jaccard	overlap coefficient		P(E1|E2)	P(E2|E1)		CA3	E1	E2		E1	E2					E1	24.296	22.646	20.346	18.314	23.664	20.748	23.824
	#1	58	45	20	1366	38	25	83	1283	0.344828	0.444444	0.0146413	0.0424597	0.0329429	0.0146413	0.775862	0.00139875	0.0132425	0.0329429	0.41981	0.240964	0.38835	0.61165	0.444444	0.344828		#1	121.48	6.47		24.296	1.294		0.101233	0.1294		E2	1.294	1.032	1.026	0.648	1.224	0.864	1.014
	#2	50	42	23	1048	27	19	69	979	0.46	0.547619	0.0219466	0.0477099	0.0400763	0.0219466	0.84	0.00191204	0.0200345	0.0400763	0.524955	0.333333	0.5	0.5	0.547619	0.46		#2	113.23	5.16		22.646	1.032		0.0943583	0.1032
	#3	43	36	18	1062	25	18	61	1001	0.418605	0.5	0.0169492	0.0404896	0.0338983	0.0169492	0.837209	0.00137253	0.0155766	0.0338983	0.478901	0.295082	0.455696	0.544304	0.5	0.418605		#3	101.73	5.13		20.346	1.026		0.084775	0.1026			0.101233	0.0943583	0.084775	0.0763083	0.0986	0.08645	0.0992667
	#4	52	41	19	1164	33	22	74	1090	0.365385	0.463415	0.016323	0.0446735	0.0352234	0.016323	0.788462	0.00157355	0.0147495	0.0352234	0.438323	0.256757	0.408602	0.591398	0.463415	0.365385		#4	91.57	3.24		18.314	0.648		0.0763083	0.0648			0.1294	0.1032	0.1026	0.0648	0.1224	0.0864	0.1014
	#5	30	39	11	927	19	28	58	869	0.366667	0.282051	0.0118662	0.0323625	0.0420712	0.0118662	1.3	0.00136153	0.0105047	0.0323625	0.338851	0.189655	0.318841	0.681159	0.282051	0.366667		#5	118.32	6.12		23.664	1.224		0.0986	0.1224
	#6	20	18	10	531	10	8	28	503	0.5	0.555556	0.0188324	0.0376648	0.0338983	0.0188324	0.9	0.00127677	0.0175556	0.0338983	0.53816	0.357143	0.526316	0.473684	0.555556	0.5		#6	103.74	4.32		20.748	0.864		0.08645	0.0864
	#7	13	19	6	423	7	13	26	397	0.461538	0.315789	0.0141844	0.0307329	0.0449173	0.0141844	1.46154	0.00138044	0.012804	0.0307329	0.436215	0.230769	0.375	0.625	0.315789	0.461538		#7	119.12	5.07		23.824	1.014		0.0992667	0.1014
		38	34.2857	15.2857	931.571	22.7143	19	57	874.571	0.416717	0.444125	0.0163919	0.0394419	0.0375754	0.0163919	0.986153	0.00146794	0.0149239	0.0341621	0.453602	0.271958	0.424686	0.575314	0.444125	0.416717			109.884	5.07286		21.9769	1.01457		0.0915702	0.101457
		3.09233	1.87083	1.08012	73.3712	2.95452	1.58114	4.60751	69.2091	0.0260722	0.0227247	0.0015713	0.00154922	0.00158426	0.0015713	0.0165052	0.000124228	0.00146016	0.00158426	0.0233464	0.0206692	0.0249774	0.0249774	0.0227247	0.0260722			4.20253	0.407826		0.840505	0.0815653		0.00350211	0.00815653
													3.94419	3.75754	1.63919		0.146794	1.49239	3.41621
	context AO (4 min + HC 26 min)												0.154922	0.158426	0.15713		0.0124228	0.146016	0.158426								context AO	length									E1	31.72	21.364	22.654	21.344	24.468	21.86
	CA3	A	B	Overlap	total cells(N)	H1a only	Arc only	A∪B	Negative	ov/A	ov/H	ov/sum	H1a% (similarity A)	Arc% (Similarity B)	ov% (H1a∩Arc)	Arc/H1a ratio	p(A)*p(B)	diff (AB)	least	Sim.index	Jaccard	overlap coefficient		P(H1a|Arc)			CA3	E1	E2		E1	E2		E1	E2		E2	0	0	0	0	0	0
	#1	35	3	2	908	33	1	36	872	0.0571429	0.666667	0.00220264	0.0385463	0.00330397	0.00220264	0.0857143	0.000127355	0.00207529	0.00330397	0.653303	0.0555556	0.105263	0.894737	0.0512821			#1	158.6	0		31.72	0		0.132167	0
	#2	42	4	3	1218	39	1	43	1175	0.0714286	0.75	0.00246305	0.0344828	0.00328407	0.00246305	0.0952381	0.000113244	0.00234981	0.00328407	0.741071	0.0697674	0.130435	0.869565	0.0491803			#2	106.82	0		21.364	0		0.0890167	0		E1	0.132167	0.0890167	0.0943917	0.0889333	0.10195	0.0910833
	#3	45	2	1	1012	44	1	46	966	0.0222222	0.5	0.000988142	0.0444664	0.00197628	0.000988142	0.0444444	8.78783e-05	0.000900264	0.00197628	0.476732	0.0217391	0.0425532	0.957447	0.04			#3	113.27	0		22.654	0		0.0943917	0		E2	0	0	0	0	0	0
	#4	43	2	1	1063	42	1	44	1019	0.0232558	0.5	0.000940734	0.0404516	0.00188147	0.000940734	0.0465116	7.61083e-05	0.000864625	0.00188147	0.478922	0.0227273	0.0444444	0.955556	0.047619			#4	106.72	0		21.344	0		0.0889333	0
	#5	21	4	3	699	18	1	22	677	0.142857	0.75	0.00429185	0.0300429	0.00572246	0.00429185	0.190476	0.000171919	0.00411993	0.00572246	0.742257	0.136364	0.24	0.76				#5	122.34	0		24.468	0		0.10195	0
	#6	24	4	2	791	22	2	26	765	0.0833333	0.5	0.00252845	0.0303413	0.00505689	0.00252845	0.166667	0.000153433	0.00237501	0.00505689	0.484355	0.0769231	0.142857	0.857143				#6	109.3	0		21.86	0		0.0910833	0
		35	3.16667	2	948.5	33	1.16667	36.1667	912.333	0.0667067	0.611111	0.00223581	0.0363885	0.00353752	0.00223581	0.104842	0.000121656	0.00211415	0.00353752	0.596107	0.063846	0.117592	0.882408	0.0470204				119.508	0		23.9017	0		0.0995903	0
		2.17466	0.478714	0.478714	64.5502	2.39792	0	2.17466	63.4232	0.0123447	0.0625	0.000398704	0.00207469	0.000394579	0.000398704	0.0131413	1.1677e-05	0.000388104	0.000394579	0.065811	0.0120275	0.0220729	0.0220729	0.0024575				8.1728	0		1.63456	0		0.00681067	0
													3.63885	0.353752	0.223581		0.0121656	0.211415	0.353752
													0.207469	0.0394579	0.0398704		0.0011677	0.0388104	0.0394579
	context AA	A:H1a	B:Arc
	LEC	A	B	Overlap	total cells(N)	H1a only	Arc only	A∪B	Negative	ov/A	ov/H	ov/sum	H1a% (similarity A)	Arc% (Similarity B)	ov% (H1a∩Arc)	Arc/H1a ratio	p(A)*p(B)	diff (AB)	least	Sim.index	Jaccard	overlap coefficient	Overlap distance	P(E1|E2)	P(E2|E1)
	#1	46	45	15	961	31	30	76	885	0.326087	0.333333	0.0156087	0.0478668	0.0468262	0.0156087	0.978261	0.00224142	0.0133673	0.0468262	0.299818	0.197368	0.32967	0.67033	0.333333	0.326087
	#2	39	39	15	497	24	24	63	434	0.384615	0.384615	0.0301811	0.0784708	0.0784708	0.0301811	1	0.00615767	0.0240234	0.0784708	0.332214	0.238095	0.384615	0.615385	0.384615	0.384615
	#3	35	34	15	515	20	19	54	461	0.428571	0.441176	0.0291262	0.0679612	0.0660194	0.0291262	0.971429	0.00448676	0.0246395	0.0660194	0.400429	0.277778	0.434783	0.565217	0.441176	0.428571
	#4	40	41	14	715	26	27	67	648	0.35	0.341463	0.0195804	0.0559441	0.0573427	0.0195804	1.025	0.00320798	0.0163724	0.0559441	0.31046	0.208955	0.345679	0.654321	0.341463	0.35
	#5	42	49	22	553	20	27	69	484	0.52381	0.44898	0.039783	0.0759494	0.0886076	0.039783	1.16667	0.00672969	0.0330533	0.0759494	0.477513	0.318841	0.483516	0.516484	0.44898	0.52381
	#6	37	51	21	569	16	30	67	502	0.567568	0.411765	0.0369069	0.0650264	0.0896309	0.0369069	1.37838	0.00582837	0.0310785	0.0650264	0.524992	0.313433	0.477273	0.522727	0.411765	0.567568
	#7	17	17	8	324	9	9	26	298	0.470588	0.470588	0.0246914	0.0524691	0.0524691	0.0246914	1	0.00275301	0.0219383	0.0524691	0.441272	0.307692	0.470588	0.529412	0.470588	0.470588
		36.5714	39.4286	15.7143	590.571	20.8571	23.7143	60.2857	530.286	0.435891	0.40456	0.0279825	0.063384	0.068481	0.0279825	1.07425	0.00448642	0.0234961	0.0629579	0.3981	0.266023	0.418018	0.581982	0.40456	0.435891
		3.52445	4.3417	1.76897	75.6092	2.69416	2.84282	6.24009	70.8199	0.033943	0.0202236	0.00330791	0.00443046	0.00656039	0.00330791	0.0565418	0.000677975	0.00270001	0.00447884	0.0330795	0.0193108	0.0243974	0.0243974	0.0247193	0.0222693
													6.3384	6.8481	2.79825		0.448641	2.34961	6.29579
	context AA'												0.443047	0.656039	0.330791		0.0677975	0.270002	0.447884
	LEC	A	B	Overlap	total cells(N)	H1a only	Arc only	A∪B	Negative	ov/A	ov/H	ov/sum	H1a% (similarity A)	Arc% (Similarity B)	ov% (H1a∩Arc)	Arc/H1a ratio	p(A)*p(B)	diff (AB)	least	Sim.index	Jaccard	overlap coefficient		P(E1|E2)	P(E2|E1)
	#1	49	30	9	758	40	21	70	688	0.183673	0.3	0.0118734	0.0646438	0.0395778	0.0118734	0.612245	0.00255846	0.00931489	0.0395778	0.251622	0.128571	0.227848	0.772152	0.3	0.183673
	#2	35	29	7	704	28	22	57	647	0.2	0.241379	0.00994318	0.0497159	0.0411932	0.00994318	0.828571	0.00204796	0.00789522	0.0411932	0.201691	0.122807	0.21875	0.78125	0.241379	0.2
	#3	36	27	9	689	27	18	54	635	0.25	0.333333	0.0130624	0.0522496	0.0391872	0.0130624	0.75	0.00204752	0.0110149	0.0391872	0.29658	0.166667	0.285714	0.714286	0.333333	0.25
	#4	51	35	11	972	40	24	75	897	0.215686	0.314286	0.0113169	0.0524691	0.0360082	0.0113169	0.686275	0.00188932	0.00942755	0.0360082	0.276315	0.146667	0.255814	0.744186	0.314286	0.215686
	#5	32	24	5	645	27	19	51	594	0.15625	0.208333	0.00775194	0.0496124	0.0372093	0.00775194	0.75	0.00184604	0.0059059	0.0372093	0.167007	0.0980392	0.178571	0.821429	0.208333	0.15625
	#6	15	4	2	171	13	2	17	154	0.133333	0.5	0.0116959	0.0877193	0.0233918	0.0116959	0.266667	0.00205191	0.00964399	0.0233918	0.451923	0.117647	0.210526	0.789474	0.5	0.133333
	#7	20	12	5	688	15	7	27	661	0.25	0.416667	0.00726744	0.0290698	0.0174419	0.00726744	0.6	0.000507031	0.00676041	0.0174419	0.399202	0.185185	0.3125	0.6875	0.416667	0.25
		34	23	6.85714	661	27.1429	16.1429	50.1429	610.857	0.19842	0.330571	0.0104159	0.0550686	0.0334299	0.0104159	0.641965	0.00184975	0.00856612	0.0334299	0.292048	0.13794	0.241389	0.758611	0.330571	0.19842
		4.2106	1.70171	0.816497	65.4489	3.61421	1.25	5.04975	61.1451	0.0141525	0.0198354	0.000647312	0.00335015	0.0010851	0.000647312	0.0460382	0.000145747	0.000637674	0.0010851	0.0204672	0.00990041	0.0151144	0.0151144	0.0198354	0.0141525
													5.50686	3.34299	1.04159		0.184975	0.856612	3.34299
	context AO (4 min + HC 26 min)												0.335015	0.10851	0.0647312		0.0145747	0.0637674	0.10851
	LEC	A	B	Overlap	total cells(N)	H1a only	Arc only	A∪B	Negative	ov/A	ov/H	ov/sum	H1a% (similarity A)	Arc% (Similarity B)	ov% (H1a∩Arc)	Arc/H1a ratio	p(A)*p(B)	diff (AB)	least	Sim.index	Jaccard	overlap coefficient		P(H1a|Arc)
	#1	39	5	2	622	37	3	42	580	0.0512821	0.4	0.00321543	0.062701	0.00803859	0.00321543	0.128205	0.000504027	0.00271141	0.00803859	0.359863	0.047619	0.0909091	0.909091	0.0512821
	#2	35	6	3	588	32	3	38	550	0.0857143	0.5	0.00510204	0.0595238	0.0102041	0.00510204	0.171429	0.000607386	0.00449465	0.0102041	0.468354	0.0789474	0.146341	0.853659	0.0491803
	#3	41	4	2	715	39	2	43	672	0.0487805	0.5	0.0027972	0.0573427	0.00559441	0.0027972	0.097561	0.000320798	0.0024764	0.00559441	0.469585	0.0465116	0.0888889	0.911111	0.04
	#4	42	5	3	789	39	2	44	745	0.0714286	0.6	0.00380228	0.0532319	0.00633714	0.00380228	0.119048	0.000337338	0.00346494	0.00633714	0.57751	0.0681818	0.12766	0.87234	0.047619
	#5	25	5	3	544	22	2	27	517	0.12	0.6	0.00551471	0.0459559	0.00919118	0.00551471	0.2	0.000422389	0.00509232	0.00919118	0.580732	0.111111	0.2	0.8
	#6	22	2	1	438	21	1	23	415	0.0454545	0.5	0.0022831	0.0502283	0.00456621	0.0022831	0.0909091	0.000229353	0.00205375	0.00456621	0.473558	0.0434783	0.0833333	0.916667
		34	4.5	2.33333	616	31.6667	2.16667	36.1667	579.833	0.0704433	0.516667	0.0037858	0.0548306	0.00732193	0.0037858	0.134525	0.000403548	0.00338225	0.00732193	0.488267	0.0659749	0.122855	0.877145	0.0470204
		1.54785	0.408248	0.288675	45.575	1.65202	0.288675	1.31498	44.4473	0.00875457	0.0408248	0.00050188	0.00198804	0.0010238	0.00050188	0.0155141	6.88254e-05	0.000454465	0.0010238	0.0444278	0.00796227	0.0141277	0.0141277	0.0024575
													5.48306	0.732193	0.378579		0.0403548	0.338225	0.732193
													0.198804	0.10238	0.050188		0.00688254	0.0454465	0.10238
	context AA	A:H1a	B:Arc
	MEC	A	B	Overlap	total cells(N)	H1a only	Arc only	A∪B	Negative	ov/A	ov/H	ov/sum	H1a% (similarity A)	Arc% (Similarity B)	ov% (H1a∩Arc)	Arc/H1a ratio	p(A)*p(B)	diff (AB)	least	Sim.index	Jaccard	overlap coefficient	Overlap distance	P(E1|E2)	P(E2|E1)
	#1	33	46	13	562	20	33	66	496	0.393939	0.282609	0.0231317	0.0587189	0.0818505	0.0231317	1.39394	0.00480617	0.0183255	0.0587189	0.339911	0.19697	0.329114	0.670886	0.282609	0.393939
	#2	18	25	8	368	10	17	35	333	0.444444	0.32	0.0217391	0.048913	0.0679348	0.0217391	1.38889	0.0033229	0.0184162	0.048913	0.403952	0.228571	0.372093	0.627907	0.32	0.444444
	#3	33	33	14	498	19	19	52	446	0.424242	0.424242	0.0281125	0.0662651	0.0662651	0.0281125	1	0.00439106	0.0237214	0.0662651	0.383382	0.269231	0.424242	0.575758	0.424242	0.424242														0.0662651	0.0448179
	#4	32	34	12	714	20	22	54	660	0.375	0.352941	0.0168067	0.0448179	0.047619	0.0168067	1.0625	0.00213419	0.0146725	0.0448179	0.34375	0.222222	0.363636	0.636364	0.352941	0.375											1.025	1.39394	1.38889	1	1.0625
	#5	30	38	15	606	15	23	53	553	0.5	0.394737	0.0247525	0.049505	0.0627063	0.0247525	1.26667	0.00310427	0.0216482	0.049505	0.466549	0.283019	0.441176	0.558824	0.394737	0.5
	#6	30	39	19	617	11	20	50	567	0.633333	0.487179	0.0307942	0.0486224	0.0632091	0.0307942	1.3	0.00307337	0.0277208	0.0486224	0.608593	0.38	0.550725	0.449275	0.487179	0.633333
	#7	13	12	5	254	8	7	20	234	0.384615	0.416667	0.019685	0.0511811	0.0472441	0.019685	0.923077	0.002418	0.017267	0.0472441	0.385201	0.25	0.4	0.6	0.416667	0.384615
																																							0.0281125	0.0168067
		27	32.4286	12.2857	517	14.7143	20.1429	47.1429	469.857	0.450796	0.382625	0.0235745	0.0525748	0.0624041	0.0235745	1.19072	0.00332142	0.0202531	0.0520123	0.418763	0.26143	0.41157	0.58843	0.382625	0.450796
		4.04145	5.52914	1.31498	59.8582	2.42813	3.5678	6.38194	67.9244	0.0154672	0.0300833	0.00232522	0.00483946	0.00702902	0.00232522	0.104755	0.000597902	0.00186251	0.00483946	0.0155616	0.0149731	0.0196599	0.0196599	0.0300833	0.0154672														6.62651	4.48179
													5.25748	6.24041	2.35745		0.332142	2.02531	5.20123																				100	106.25
	context AA'												0.483946	0.702902	0.232522		0.0597902	0.186251	0.483946																				2.81124	1.68067
	MEC	A	B	Overlap	total cells(N)	H1a only	Arc only	A∪B	Negative	ov/A	ov/H	ov/sum	H1a% (similarity A)	Arc% (Similarity B)	ov% (H1a∩Arc)	Arc/H1a ratio	p(A)*p(B)	diff (AB)	least	Sim.index	Jaccard	overlap coefficient		P(E1|E2)	P(E2|E1)
	#1	42	15	5	652	37	10	52	600	0.119048	0.333333	0.00766871	0.0644172	0.0230061	0.00766871	0.357143	0.00148199	0.00618672	0.0230061	0.287432	0.0961538	0.175439	0.824561	0.333333	0.119048											0.612245	0.828571	0.75	0.686275	0.357143	0.625	0.69697	0.644444
	#2	64	40	13	984	51	27	91	893	0.203125	0.325	0.0132114	0.0650406	0.0406504	0.0132114	0.625	0.00264393	0.0105675	0.0406504	0.278043	0.142857	0.25	0.75	0.325	0.203125
	#3	33	23	8	574	25	15	48	526	0.242424	0.347826	0.0139373	0.0574913	0.0400697	0.0139373	0.69697	0.00230366	0.0116336	0.0400697	0.308045	0.166667	0.285714	0.714286	0.347826	0.242424
	#4	45	29	9	715	36	20	65	650	0.2	0.310345	0.0125874	0.0629371	0.0405594	0.0125874	0.644444	0.00255269	0.0100347	0.0405594	0.264025	0.138462	0.243243	0.756757	0.310345	0.2
	#5	30	22	8	729	22	14	44	685	0.266667	0.363636	0.0109739	0.0411523	0.0301783	0.0109739	0.733333	0.00124191	0.00973203	0.0301783	0.336325	0.181818	0.307692	0.692308	0.363636	0.266667
	#6	15	8	3	324	12	5	20	304	0.2	0.375	0.00925926	0.0462963	0.0246914	0.00925926	0.533333	0.00114312	0.00811614	0.0246914	0.34466	0.15	0.26087	0.73913	0.375	0.2
	#7	23	14	6	605	17	8	31	574	0.26087	0.428571	0.00991736	0.0380165	0.0231405	0.00991736	0.608696	0.000879721	0.00903763	0.0231405	0.405989	0.193548	0.324324	0.675676	0.428571	0.26087
		36	21.5714	7.42857	654.714	28.5714	14.1429	50.1429	604.571	0.213162	0.354816	0.0110793	0.0536216	0.0317566	0.0110793	0.599846	0.00174957	0.00932976	0.0317566	0.317788	0.152787	0.263897	0.736103	0.354816	0.213162
		6.5192	5.26585	1.65202	89.0481	5.32877	3.62859	9.70395	79.4432	0.0258997	0.00783768	0.00142118	0.00171769	0.00435696	0.00142118	0.0761151	0.000264487	0.00118712	0.00435696	0.00923679	0.0146664	0.0230229	0.0230229	0.00783768	0.0258997
													5.36216	3.17565	1.10793		0.174957	0.932976	3.17565
	context AO (4 min + HC 26 min)												0.171769	0.435696	0.142118		0.0264487	0.118712	0.435696
	MEC	A	B	Overlap	total cells(N)	H1a only	Arc only	A∪B	Negative	ov/A	ov/H	ov/sum	H1a% (similarity A)	Arc% (Similarity B)	ov% (H1a∩Arc)	Arc/H1a ratio	p(A)*p(B)	diff (AB)	least	Sim.index	Jaccard	overlap coefficient		P(H1a|Arc)
	#1	37	4	1	659	36	3	40	619	0.027027	0.25	0.00151745	0.0561457	0.0060698	0.00151745	0.108108	0.000340793	0.00117666	0.0060698	0.205386	0.025	0.0487805	0.951219	0.0512821												0.128205	0.171429	0.097561	0.119048	0.108108	0.156863	0.245902	0.219512
	#2	51	8	3	827	48	5	56	771	0.0588235	0.375	0.00362757	0.0616687	0.00967352	0.00362757	0.156863	0.000596553	0.00303102	0.00967352	0.333924	0.0535714	0.101695	0.898305	0.0491803
	#3	61	15	5	816	56	10	71	745	0.0819672	0.333333	0.00612745	0.0747549	0.0183824	0.00612745	0.245902	0.00137417	0.00475328	0.0183824	0.27947	0.0704225	0.131579	0.868421	0.04
	#4	41	9	2	735	39	7	48	687	0.0487805	0.222222	0.00272109	0.0557823	0.0122449	0.00272109	0.219512	0.000683049	0.00203804	0.0122449	0.176273	0.0416667	0.08	0.92	0.047619
	#5	35	6	3	470	32	3	38	432	0.0857143	0.5	0.00638298	0.0744681	0.012766	0.00638298	0.171429	0.000950656	0.00543232	0.012766	0.45977	0.0789474	0.146341	0.853659	0.047619
	#6	20	2	0	416	20	2	22	394	0	0	0	0.0480769	0.00480769	0	0.1	0.000231139	0.000231139	0.00480769	0.050505	0	0	1
		40.8333	7.33333	2.33333	653.833	38.5	5	45.8333	608	0.0503854	0.280093	0.00339609	0.0618161	0.0106574	0.00339609	0.166969	0.00069606	0.00277708	0.0106574	0.250888	0.0449347	0.0847326	0.915267	0.0470204
		5.37742	2.27303	0.853913	39.2096	4.53459	1.49304	6.6128	33.7577	0.0114022	0.0355797	0.000977112	0.00443188	0.00259343	0.000977112	0.0310659	0.000220805	0.00076781	0.00259343	0.0357441	0.00958503	0.0174728	0.0174728	0.0024575
													6.18161	1.06574	0.339609		0.069606	0.277708	1.06574
													0.443188	0.259343	0.0977112
	context AO (4 min)
	CA3	A	B	Overlap	total cells(N)	H1a only	Arc only	A∪B	Negative	ov/A	ov/H	ov/sum	H1a% (similarity A)	Arc% (Similarity B)	Arc/H1a ratio	ov% (H1a∩Arc)	p(A)*p(B)	diff (AB)	least	Sim.index	Jaccard	overlap coefficient		P(H1a|Arc)
	#1	1	35	1	836	0	34	35	801	1	0.0285714	0.00119617	0.00119617	0.041866	0.00119617	35	5.0079e-05	0.00114609	0.00119617	1	0.0285714	0.0555556	0.944444	0.0512821
	#2	4	38	1	963	3	37	41	922	0.25	0.0263158	0.00103842	0.00415369	0.03946	0.00103842	9.5	0.000163905	0.000874517	0.00415369	0.219189	0.0243902	0.047619	0.952381	0.0491803
	#3	2	34	0	824	2	34	36	788	0	0	0	0.00242718	0.0412621	0	17	0.000100151	0.000100151	0.00242718	0.043038	0	0	1	0.04
	#4	3	28	1	913	2	27	30	883	0.333333	0.0357143	0.00109529	0.00328587	0.0306681	0.00109529	9.33333	0.000100772	0.000994519	0.00328587	0.312241	0.0333333	0.0645161	0.935484	0.047619
	#5	4	50	0	1021	4	50	54	967	0	0	0	0.00391773	0.0489716	0	12.5	0.000191857	0.000191857	0.00391773	0.0514933	0	0	1
	#6	2	37	1	1008	1	36	38	970	0.5	0.027027	0.000992063	0.00198413	0.0367064	0.000992063	18.5	7.28301e-05	0.000919233	0.00198413	0.480947	0.0263158	0.0512821	0.948718
		2.66667	37	0.666667	927.5	2	36.3333	39	888.5	0.347222	0.0196048	0.000720325	0.00282746	0.0398224	0.000720325	16.9722	0.000113266	0.000704395	0.00282746	0.351151	0.0187685	0.0364955	0.963505	0.0470204
		0.494413	2.96648	0.210819	34.5338	0.57735	3.08401	3.34664	32.5133	0.152778	0.00634754	0.000229477	0.000472237	0.00247386	0.000229477	3.92226	2.21334e-05	0.000180939	0.000472237	0.146231	0.00605891	0.0117681	0.0117681	0.0024575
													0.282746	3.98224			0.12229	0.00545174
													0.0472237	0.247386
	context AO (4 min)
	LEC	A	B	Overlap	total cells(N)	H1a only	Arc only	A∪B	Negative	ov/A	ov/H	ov/sum	H1a% (similarity A)	Arc% (Similarity B)	ov% (H1a∩Arc)	Arc/H1a ratio	p(A)*p(B)	diff (AB)	least	Sim.index	Jaccard	overlap coefficient		P(H1a|Arc)
	#1	2	57	1	882	1	56	58	824	0.5	0.0175439	0.00113379	0.00226757	0.0646259	0.00113379	28.5	0.000146544	0.000987243	0.00226757	0.465455	0.0172414	0.0338983	0.966102	0.0512821
	#2	3	46	1	911	2	45	48	863	0.333333	0.0217391	0.00109769	0.00329308	0.050494	0.00109769	15.3333	0.000166281	0.000931414	0.00329308	0.297881	0.0208333	0.0408163	0.959184	0.0491803
	#3	1	44	0	934	1	44	45	889	0	0	0	0.00107066	0.0471092	0	44	5.04381e-05	5.04381e-05	0.00107066	0.0494382	0	0	1	0.04
	#4	1	37	1	813	0	36	37	776	1	0.027027	0.00123001	0.00123001	0.0455105	0.00123001	37	5.59784e-05	0.00117403	0.00123001	1	0.027027	0.0526316	0.947368	0.047619
	#5	2	52	2	815	0	50	52	763	1	0.0384615	0.00245399	0.00245399	0.0638037	0.00245399	26	0.000156573	0.00229741	0.00245399	1	0.0384615	0.0740741	0.925926
	#6	1	46	0	791	1	46	47	744	0	0	0	0.00126422	0.0581542	0	46	7.35199e-05	7.35199e-05	0.00126422	0.061745	0	0	1
		1.66667	47	0.833333	857.667	0.833333	46.1667	47.8333	809.833	0.472222	0.0174619	0.000985914	0.00192992	0.0549496	0.000985914	32.8056	0.000108222	0.000919011	0.00192992	0.479086	0.0172605	0.03357	0.96643	0.0470204
		0.333333	2.80476	0.307318	24.1684	0.307318	2.71314	2.86841	23.7815	0.184675	0.0062199	0.000373864	0.000361396	0.00342888	0.000373864	4.78586	2.19468e-05	0.000338581	0.000361396	0.176493	0.00620076	0.0119867	0.0119867	0.0024575
													0.192992	5.49496	0.0985914		0.0108222	0.091901	0.192992
													0.0361396	0.342888	0.0373864		0.00219468	0.0338581	0.0361396
	context AO (4 min)
	MEC	A	B	Overlap	total cells(N)	H1a only	Arc only	A∪B	Negative	ov/A	ov/H	ov/sum	H1a% (similarity A)	Arc% (Similarity B)	ov% (H1a∩Arc)	Arc/H1a ratio	p(A)*p(B)	diff (AB)	least	Sim.index	Jaccard	overlap coefficient		P(H1a|Arc)
	#1	4	37	1	715	3	36	40	675	0.25	0.027027	0.0013986	0.00559441	0.0517483	0.0013986	9.25	0.000289501	0.0011091	0.00559441	0.209071	0.025	0.0487805	0.951219	0.0512821												0.128205	0.171429	0.097561	0.119048	0.108108	0.156863	0.245902	0.219512
	#2	2	44	0	812	2	44	46	766	0	0	0	0.00246305	0.0541872	0	22	0.000133466	0.000133466	0.00246305	0.0572917	0	0	1	0.0491803
	#3	3	49	1	799	2	48	51	748	0.333333	0.0204082	0.00125156	0.00375469	0.0613267	0.00125156	16.3333	0.000230263	0.0010213	0.00375469	0.289778	0.0196078	0.0384615	0.961538	0.04
	#4	2	45	1	798	1	44	46	752	0.5	0.0222222	0.00125313	0.00250627	0.056391	0.00125313	22.5	0.000141331	0.0011118	0.00250627	0.47012	0.0217391	0.0425532	0.957447	0.047619
	#5	4	33	0	712	4	33	37	675	0	0	0	0.00561798	0.0463483	0	8.25	0.000260384	0.000260384	0.00561798	0.0486009	0	0	1	0.047619
	#6	3	32	2	810	1	30	33	777	0.666667	0.0625	0.00246914	0.0037037	0.0395062	0.00246914	10.6667	0.000146319	0.00232282	0.0037037	0.652956	0.0606061	0.114286	0.885714
		3	40	0.833333	774.333	2.16667	39.1667	42.1667	732.167	0.291667	0.0220262	0.00106207	0.00394002	0.0515846	0.00106207	14.8333	0.000200211	0.000993145	0.00394002	0.287969	0.0211588	0.0406802	0.95932	0.0471401
		0.365148	2.8519	0.307318	19.3781	0.477261	2.92594	2.72539	18.5606	0.109185	0.0093739	0.000383905	0.00057387	0.00315233	0.000383905	2.60937	2.78823e-05	0.000320017	0.00057387	0.097148	0.00907188	0.0171285	0.0171285	0.00190733
													0.394002	5.15846
													0.057387	0.315233
	context AO (4 min+4min	H1a	Arc										5.7387	31.5233	0		0	0	0
	CA3	A	B	Overlap	total cells(N)	H1a only	Arc only	A∪B	Negative	ov/A	ov/H	ov/sum	H1a% (similarity A)	Arc% (Similarity B)	ov% (H1a∩Arc)	Arc/H1a ratio	p(A)*p(B)	diff (AB)	least	Sim.index	Jaccard	overlap coefficient		P(H1a|Arc)
	#1	1	9	0	315	1	9	10	305	0	0	0	0.0031746	0.0285714	0	9	9.07029e-05	9.07029e-05	0.0031746	0.0294118	0	0	1	0.0512821
	#2	3	24	0	898	3	24	27	871	0	0	0	0.00334076	0.0267261	0	8	8.92853e-05	8.92853e-05	0.00334076	0.02746	0	0	1	0.0491803
	#3	2	8	0	368	2	8	10	358	0	0	0	0.00543478	0.0217391	0	4	0.000118147	0.000118147	0.00543478	0.0222222	0	0	1	0.04
	#4	3	28	0	890	3	28	31	859	0	0	0	0.00337079	0.0314607	0	9.33333	0.000106047	0.000106047	0.00337079	0.0324826	0	0	1	0.047619
	#5	1	15	0	762	1	15	16	746	0	0	0	0.00131234	0.019685	0	15	2.58334e-05	2.58334e-05	0.00131234	0.0200803	0	0	1
	#6	1	17	1	834	0	16	17	817	1	0.0588235	0.00119904	0.00119904	0.0203837	0.00119904	17	2.44409e-05	0.0011746	0.00119904	1	0.0588235	0.111111	0.888889
		1.83333	16.8333	0.166667	677.833	1.66667	16.6667	18.5	659.333	0.166667	0.00980392	0.00019984	0.00297205	0.024761	0.00019984	10.3889	7.57429e-05	0.000267436	0.00297205	0.188609	0.00980392	0.0185185	0.981481	0.0470204
		0.478714	5.12144	0	159.868	0.478714	5.12144	5.54527	154.407	0	0	0	0.000536587	0.0020424	0	1.22758	6.84815e-06	6.84815e-06	0.000536587	0.00215477	0	0	0	0.0024575
																	0.12229	0.00545174
	context AO (4 min+4 min)
	LEC	A	B	Overlap	total cells(N)	H1a only	Arc only	A∪B	Negative	ov/A	ov/H	ov/sum	H1a% (similarity A)	Arc% (Similarity B)	ov% (H1a∩Arc)	Arc/H1a ratio	p(A)*p(B)	diff (AB)	least	Sim.index	Jaccard	overlap coefficient		P(H1a|Arc)
	#1	1	8	0	271	1	8	9	262	0	0	0	0.00369004	0.0295203	0	8	0.000108931	0.000108931	0.00369004	0.0304183	0	0	1	0.0512821
	#2	3	16	0	607	3	16	19	588	0	0	0	0.00494234	0.0263591	0	5.33333	0.000130276	0.000130276	0.00494234	0.0270728	0	0	1	0.0491803
	#3	2	7	0	319	2	7	9	310	0	0	0	0.00626959	0.0219436	0	3.5	0.000137577	0.000137577	0.00626959	0.0224359	0	0	1	0.04
	#4	2	12	0	426	2	12	14	412	0	0	0	0.00469484	0.028169	0	6	0.000132249	0.000132249	0.00469484	0.0289855	0	0	1	0.047619
	#5	1	15	1	613	0	14	15	598	0	0.0666667	0.00163132	0.00163132	0.0244698	0.00163132	15	3.99181e-05	0.0015914	0.00163132	1	0.0666667	0.125	0.875
	#6	1	18	0	632	1	18	19	613	0	0	0	0.00158228	0.028481	0	18	4.50649e-05	4.50649e-05	0.00158228	0.029316	0	0	1
		1.66667	12.6667	0.166667	478	1.5	12.5	14.1667	463.833	0	0.0111111	0.000271887	0.00380173	0.0264905	0.000271887	9.30556	9.90027e-05	0.000357584	0.00380173	0.189705	0.0111111	0.0208333	0.979167	0.0470204
		0.408248	2.05649	0	74.4954	0.408248	2.05649	2.39357	72.1318	0	0	0	0.000531011	0.00165047	0	0.928896	6.30068e-06	6.30068e-06	0.000531011	0.00173817	0	0	0	0.0024575
													0.380173	2.64905	0.0271887		0.00990027	0.0357584	0.380173
													0.0531011	0.165047	0		0.000630068	0.000630068	0.0531011
	context AO (4 min+4 min)
	MEC	A	B	Overlap	total cells(N)	H1a only	Arc only	A∪B	Negative	ov/A	ov/H	ov/sum	H1a% (similarity A)	Arc% (Similarity B)	ov% (H1a∩Arc)	Arc/H1a ratio	p(A)*p(B)	diff (AB)	least	Sim.index	Jaccard	overlap coefficient		P(H1a|Arc)
	#1	2	12	0	580	2	12	14	566	0	0	0	0.00344828	0.0206897	0	6	7.13436e-05	7.13436e-05	0.00344828	0.0211268	0	0	1	0.0512821												0.128205	0.171429	0.097561	0.119048	0.108108	0.156863	0.245902	0.219512
	#2	1	16	0	508	1	16	17	491	0	0	0	0.0019685	0.0314961	0	16	6.20001e-05	6.20001e-05	0.0019685	0.0325203	0	0	1	0.0491803
	#3	3	14	0	521	3	14	17	504	0	0	0	0.00575816	0.0268714	0	4.66667	0.00015473	0.00015473	0.00575816	0.0276134	0	0	1	0.04
	#4	1	15	0	541	1	15	16	525	0	0	0	0.00184843	0.0277264	0	15	5.12503e-05	5.12503e-05	0.00184843	0.0285171	0	0	1	0.047619
	#5	1	16	0	561	1	16	17	544		0	0	0.00178253	0.0285205	0	16	5.08387e-05	5.08387e-05	0.00178253	0.0293578	0	0	1
	#6	1	14	1	542	0	13	14	528		0.0714286	0.00184502	0.00184502	0.0258303	0.00184502	14	4.76573e-05	0.00179736	0.00184502	1	0.0714286	0.133333	0.866667
		1.5	14.5	0.166667	542.167	1.33333	14.3333	15.8333	526.333	0	0.0119048	0.000307503	0.00277515	0.0268557	0.000307503	11.9444	7.297e-05	0.000364587	0.00277515	0.189856	0.0119048	0.0222222	0.977778	0.0470204
		0.478714	0.853913	0	15.7083	0.478714	0.853913	0.707107	16.4038	0	0	0	0.000909975	0.00223996	0	2.95452	2.36584e-05	2.36584e-05	0.000909975	0.00236038	0	0	0	0.0024575
													0.277515	2.68557
													0.0909975	0.223997
	context AO (4 min+12 min)												0	0	0		0	0	0
	CA3	A	B	Overlap	total cells(N)	H1a only	Arc only	A∪B	Negative	ov/A	ov/H	ov/sum	H1a% (similarity A)	Arc% (Similarity B)	ov% (H1a∩Arc)	Arc/H1a ratio	p(A)*p(B)	diff (AB)	least	Sim.index	Jaccard	overlap coefficient		P(H1a|Arc)
	#1	2	10	0	1170	2	10	12	1158	0	0	0	0.0017094	0.00854701	0	5	1.46103e-05	1.46103e-05	0.0017094	0.00862069	0	0	1	0.0512821
	#2	3	16	0	1380	3	16	19	1361	0	0	0	0.00217391	0.0115942	0	5.33333	2.52048e-05	2.52048e-05	0.00217391	0.0117302	0	0	1	0.0491803
	#3	2	15	0	1425	2	15	17	1408	0	0	0	0.00140351	0.0105263	0	7.5	1.47738e-05	1.47738e-05	0.00140351	0.0106383	0	0	1	0.04
	#4	1	7	0	813	1	7	8	805	0	0	0	0.00123001	0.00861009	0	7	1.05905e-05	1.05905e-05	0.00123001	0.00868486	0	0	1	0.047619
	#5	1	16	1	913	0	15	16	897		0.0625	0.00109529	0.00109529	0.0175246	0.00109529	16	1.91946e-05	0.0010761	0.00109529	1	0.0625	0.117647	0.882353
	#6	1	13	0	952	1	13	14	938		0	0	0.00105042	0.0136555	0	13	1.4344e-05	1.4344e-05	0.00105042	0.0138445	0	0	1
		1.66667	12.8333	0.166667	1108.83	1.5	12.6667	14.3333	1094.5	0	0.0104167	0.000182548	0.00144376	0.011743	0.000182548	8.97222	1.6453e-05	0.000192603	0.00144376	0.175586	0.0104167	0.0196078	0.980392	0.0470204
		0.333333	1.49257	0.166667	104.515	0.428174	1.42984	1.60555	103.384	0	0.0104167	0.000182548	0.000175798	0.00139782	0.000182548	1.83203	2.07479e-06	0.00017671	0.000175798	0.164885	0.0104167	0.0196078	0.0196078	0.0024575
													0.144376	1.1743			0.12229	0.00545174
													0.0175798	0.139782
	context AO (4 min+12 min)
	LEC	A	B	Overlap	total cells(N)	H1a only	Arc only	A∪B	Negative	ov/A	ov/H	ov/sum	H1a% (similarity A)	Arc% (Similarity B)	ov% (H1a∩Arc)	Arc/H1a ratio	p(A)*p(B)	diff (AB)	least	Sim.index	Jaccard	overlap coefficient		P(H1a|Arc)
	#1	1	6	0	691	1	6	7	684	0	0	0	0.00144718	0.00868307	0	6	1.25659e-05	1.25659e-05	0.00144718	0.00875912	0	0	1	0.0512821
	#2	2	3	0	410	2	3	5	405	0	0	0	0.00487805	0.00731707	0	1.5	3.5693e-05	3.5693e-05	0.00487805	0.00737101	0	0	1	0.0491803
	#3	3	4	0	510	3	4	7	503	0	0	0	0.00588235	0.00784314	0	1.33333	4.61361e-05	4.61361e-05	0.00588235	0.00790514	0	0	1	0.04
	#4	2	4	0	572	2	4	6	566	0	0	0	0.0034965	0.00699301	0	2	2.44511e-05	2.44511e-05	0.0034965	0.00704225	0	0	1	0.047619
	#5	1	6	0	692	1	6	7	685	0	0	0	0.00144509	0.00867052	0	6	1.25297e-05	1.25297e-05	0.00144509	0.00874636	0	0	1
	#6	1	7	1	711	0	6	7	704	1	0.142857	0.00140647	0.00140647	0.00984529	0.00140647	7	1.38471e-05	0.00139262	0.00140647	1	0.142857	0.25	0.75
		1.66667	5	0.166667	597.667	1.5	4.83333	6.5	591.167	0.166667	0.0238095	0.000234412	0.00309261	0.00822535	0.000234412	3.97222	2.42038e-05	0.000254	0.00309261	0.173304	0.0238095	0.0416667	0.958333	0.0470204
		0.333333	0.632456	0.166667	49.6714	0.428174	0.542627	0.341565	49.4027	0.166667	0.0238095	0.000234412	0.000804123	0.000429015	0.000234412	1.07015	5.75058e-06	0.000227788	0.000804123	0.165339	0.0238095	0.0416667	0.0416667	0.0024575
													0.309261	0.822535	0.0234412		0.00242038	0.0254	0.309261
													0.0804123	0.0429015	0.0234412		0.000575058	0.0227788	0.0804123
	context AO (4 min+12 min)
	MEC	A	B	Overlap	total cells(N)	H1a only	Arc only	A∪B	Negative	ov/A	ov/H	ov/sum	H1a% (similarity A)	Arc% (Similarity B)	ov% (H1a∩Arc)	Arc/H1a ratio	p(A)*p(B)	diff (AB)	least	Sim.index	Jaccard	overlap coefficient		P(H1a|Arc)
	#1	2	5	0	719	2	5	7	712	0	0	0	0.00278164	0.0069541	0	2.5	1.93438e-05	1.93438e-05	0.00278164	0.0070028	0	0	1	0.0512821												0.128205	0.171429	0.097561	0.119048	0.108108	0.156863	0.245902	0.219512
	#2	1	3	0	428	1	3	4	424	0	0	0	0.00233645	0.00700935	0	3	1.6377e-05	1.6377e-05	0.00233645	0.00705882	0	0	1	0.0491803
	#3	3	2	0	423	3	2	5	418	0	0	0	0.0070922	0.00472813	0	0.666667	3.35329e-05	3.35329e-05	0.00472813	0.00714286	0	0	1	0.04
	#4	1	5	0	613	1	5	6	607	0	0	0	0.00163132	0.00815661	0	5	1.3306e-05	1.3306e-05	0.00163132	0.00822368	0	0	1	0.047619
	#5	1	6	0	692	1	6	7	685		0	0	0.00144509	0.00867052	0	6	1.25297e-05	1.25297e-05	0.00144509	0.00874636	0	0	1
	#6	1	7	1	711	0	6	7	704		0.142857	0.00140647	0.00140647	0.00984529	0.00140647	7	1.38471e-05	0.00139262	0.00140647	1	0.142857	0.25	0.75
		1.5	4.66667	0.166667	597.667	1.33333	4.5	6	591.667	0	0.0238095	0.000234412	0.00278219	0.00756067	0.000234412	4.02778	1.81561e-05	0.000247952	0.00238818	0.173029	0.0238095	0.0416667	0.958333	0.0470204
		0.341565	0.760117	0.166667	56.5672	0.421637	0.67082	0.516398	56.0706	0	0.0238095	0.000234412	0.000890315	0.000718831	0.000234412	0.972222	3.23918e-06	0.000228955	0.000518295	0.165394	0.0238095	0.0416667	0.0416667	0.0024575
	HC
	CA3	A	B	Overlap	total cells(N)	H1a only	Arc only	A∪B	Negative	ov/A	ov/H	ov/sum	H1a% (similarity A)	Arc% (Similarity B)	ov% (H1a∩Arc)	Arc/H1a ratio	p(A)*p(B)	diff (AB)	least	Sim.index	Jaccard	overlap coefficient		P(H1a|Arc)
	#1	3	3		531								0.00564972	0.00564972
	#2	4	4		592								0.00675676	0.00675676
	#3	2	1		451								0.00443459	0.0022173
		3	2.66667		524.667								0.00561369	0.00487459
		0.57735	0.881917		40.8262								0.000670594	0.00136654
													0.561369	0.487459
													0.0670594	0.136654
	MEC	A	B	Overlap	total cells(N)	H1a only	Arc only	A∪B	Negative	ov/A	ov/H	ov/sum	H1a% (similarity A)	Arc% (Similarity B)	ov% (H1a∩Arc)	Arc/H1a ratio	p(A)*p(B)	diff (AB)	least	Sim.index	Jaccard	overlap coefficient		P(H1a|Arc)
	#1	2	2		352								0.00568182	0.00568182
	#2	1	2		357								0.00280112	0.00560224
	#3	2	1		289								0.00692041	0.00346021
		1.66667	1.66667		332.667								0.00513445	0.00491476
		0.333333	0.333333		21.881								0.00122023	0.000727637
													0.513445	0.491476
													0.122023	0.0727637
	LEC	A	B	Overlap	total cells(N)	H1a only	Arc only	A∪B	Negative	ov/A	ov/H	ov/sum	H1a% (similarity A)	Arc% (Similarity B)	ov% (H1a∩Arc)	Arc/H1a ratio	p(A)*p(B)	diff (AB)	least	Sim.index	Jaccard	overlap coefficient		P(H1a|Arc)
	#1	1	2		361								0.00277008	0.00554017
	#2	2	1		343								0.0058309	0.00291545
	#3	2	2		312								0.00641026	0.00641026
		1.66667	1.66667		338.667								0.00500375	0.00495529
		0.333333	0.333333		14.3101								0.00112928	0.00105039
													0.500375	0.495529
													0.112929	0.105039
